# Supplementary material for: SARS-CoV-2 spike-protein D614G mutation increases virion spike density and infectivity
Source: Nat Commun. 2020 Nov 26;11:6013. doi: 10.1038/s41467-020-19808-4 (PMC7693302; doi:10.1038/s41467-020-19808-4)
Supplement: Supplementary file 4 — Source Data [file 41467_2020_19808_MOESM4_ESM.xlsx]

## Sheet: Figure 1
Figure 1a
						This figure was generated based on PBD entry 6VXX
Figure 1b
		Amino acid at position 614
	Month	D614	G614	V614	X (undetermined)	Total Determined	% G614
	Jan	17	0	0	0	17	0
	Feb	33	0	0	0	33	0
	Mar	213	77	2	1	292	0.263699
	Apr	521	987	1	2	1509	0.654076
	May	756	1775	0	13	2531	0.701304
	Jun	992	2354	4	27	3350	0.702687
Figure 1c
					PV	Cell	Geometric MFI (FL1.H)
					No PV	hACE2-293T	40.6335
					No PV	Mock-293T	41.1576
					SARS2_FKO	hACE2-293T	4133.8
					SARS2_FKO	Mock-293T	48.3322
					SARS2_G614	hACE2-293T	2187.01
					SARS2_G614	Mock-293T	53.2245
					SARS2_D614	hACE2-293T	201.601
					SARS2_D614	Mock-293T	44.6053
Figure 1d
		Mock-293T					hACE2-293T
		Exp 1	Exp 2	Exp 3	Exp 4	Exp 5	Exp 1	Exp 2	Exp 3	Exp 4	Exp 5
	D614	4.05	4.5	2.05	0.75	4.2	12.35	17.25	19.15	22.3	12.25	(mean fluorescence intensity x 10^4 FL1.A)
	G614	1.35	2.75	8.45	1.45	2.05	50.8	216.65	307.85	295.95	63.4	(mean fluorescence intensity x 10^4 FL1.A)
	FKO	1.45	2.1	12.9	2.5	1.3	76.1	244	416.8	346.6	126.4	(mean fluorescence intensity x 10^4 FL1.A)
Figure 1e
	hACE2-293T + mock tfc				hACE2-293T+TMPRSS2
		Exp 1	Exp 2	Exp 3	Exp 1	Exp 2	Exp 3
	D614	9.59	11.19	5.48	7.3	6.05	12.03	(mean fluorescence intensity x 10^4)
	G614	137.63	134.37	81.49	132.78	140.22	96.29	(mean fluorescence intensity x 10^4)
	FKO	144.14	155.99	148.27	128.96	120.16	122.14	(mean fluorescence intensity x 10^4)
Figure 1f
		No-S	D614	G614	FKO
	Exp 1	3.212	26.58	102.045	120.804	(mean fluorescence intensity x 10^4)
	Exp 2	7.702	36.895	79.151	85.32	(mean fluorescence intensity x 10^4)
	Exp 3	0.869	18.836	68.123	76.827	(mean fluorescence intensity x 10^4)
	Exp 4	2.019	25.653	69.287	75.657	(mean fluorescence intensity x 10^4)

## Sheet: Figure 2
Figure 2a
		D614			G614			FKO
		Prep 1	Prep 2	Prep 3	Prep 1	Prep 2	Prep 3	Prep 1	Prep 2	Prep 3
	Before purification	7069500000	15240000000	16357000000	5322500000	15414000000	11169000000	5508000000	15599000000	17182000000	(genome copies/ml)
	After purification	548970000000	5754200000000	4706800000000	522130000000	2257900000000	4416500000000	370840000000	2241900000000	1899300000000	(genome copies/ml)
Figure 2b
		D614				G614				FKO
		Exp 1	Exp 2	Exp 3	Exp 4	Exp 1	Exp 2	Exp 3	Exp 4	Exp 1	Exp 2	Exp 3	Exp 4
	Before purification	31788.3	33366	32659.6	29986.7	708745	907408	439731	389806	1171551	1234419	814769	773119	(mean fluoprescence intensity)
	After purification	1059.01	2353.76	3481.51	2350.1	110530	137127	100276	68338.2	2012991	2171047	763087	963259	(mean fluoprescence intensity)
Figure 2c								Figure 2e
Figure 2d								Blots below were used for the quantifications shown in Figure 2d and 2f.
		S1/p30
		Blot 1#	Blot 2#	Blot 3#	Blot 4#
	D614	0.130121	0.14	0.13	0.14
	G614	1.38116	1.09766	2.44016	1.72936
		S2/p30
		Blot 1#	Blot 2#	Blot 3#	Blot 4#
	D614	0.470862	0.568784	0.866922	0.726711
	G614	1.56034	1.23614	2.70601	2.71072
		(S1+S2)/p30
		Blot 1#	Blot 2#	Blot 3#	Blot 4#
	D614	0.600983	0.708784	0.996922	0.866711
	G614	2.9415	2.3338	5.14617	4.44008
Figure 2f
		S1/S2
		Blot 1#	Blot 2#	Blot 3#	Blot 4#	Blot 5#
	D614	0.276347	0.246139	0.149956	0.192649	0.2212
	G614	0.885164	0.887972	0.901754	0.63797	0.493608

## Sheet: Figure 3
	Figure 3a									Figure 3b		S1/S2						Blots below were used for quantifications shown in Figure 3b and 3c.
												Blot #1	Blot #2	Blot #3	Blot #4
											D614	0.694604	0.445032	0.58905	0.545997
											G614	1.14544	1.38518	1.00181	1.60645
										Figure 3c		S1/p30
												Blot #1	Blot #2	Blot #3	Blot #4
											D614	0.410998	0.210149	0.215632	0.177711
											G614	1.46669	0.931329	1.75152	1.97058
												S2/p30
												Blot #1	Blot #2	Blot #3	Blot #4
											D614	0.591701	0.472209	0.366068	0.32548
											G614	1.28046	0.672351	1.74836	1.22667
												(S1+S2)/p30
												Blot #1	Blot #2	Blot #3	Blot #4
											D614	1.0027	0.682358	0.5817	0.503191
											G614	2.74715	1.60368	3.49988	3.19726
	Figure 3d									Figure 3e		S1/S2						Blots below were used for quantifications shown in Figure 3e and 3f.
												Blot #1	Blot #2	Blot #3	Blot #4
											D614	0.330897	0.256627	0.282877	0.712058
											G614	1.68388	1.0036	1.31789	1.4059
										Figure 3f		S1/N
												Blot #1	Blot #2	Blot #3	Blot #4
											D614	0.234071	0.295352	0.264982	0.245873
											G614	2.77435	2.90518	3.45383	2.47343
												S2/N
												Blot #1	Blot #2	Blot #3	Blot #4
											D614	0.707385	1.1509	0.936739	0.3453
											G614	1.64759	2.89475	2.62073	1.75932
												(S1+S2)/N
												Blot 1#	Blot 2#	Blot 3#	Blot 4#
											D614	0.941457	1.44625	1.20172	0.591173
											G614	4.42194	5.79993	6.07456	4.23276

## Sheet: Figure 4a & 4b
Figure 4a	ACE2-Ig binding/C-Flag ratio is presented in Fig. 4a
			(Mean fluorescence intensity)
	Experiment #1		ACE2-Ig binding	Anti-Flag	ACE2 binding/C-Flag ratio		ACE2-Ig binding/C-Flag Ratio
		SARS2-S D614-cflag	30880.5	167161	0.184735			D614	G614	FKO
		SARS2-S G614-cflag	49323	166112	0.296925		Exp #1	0.1847	0.2969	0.2697
		SARS2-S FKO-cflag	50771.9	188270	0.269677		Exp #2	0.1922	0.3156	0.2438
							Exp #3	0.1392	0.2154	0.2749
	Experiment #2		ACE2-Ig binding	Anti-Flag	ACE2 binding/C-Flag ratio
		SARS2-S D614-cflag	29671.2	154353	0.19223
		SARS2-S G614-cflag	50766.8	160855	0.315606
		SARS2-S FKO-cflag	38243.8	156844	0.243833
	Experiment #3		ACE2-Ig binding	Anti-Flag	ACE2 binding/C-Flag ratio
		SARS2-S D614-cflag	34398.5	247195	0.139155
		SARS2-S G614-cflag	55212.9	256333	0.215396
		SARS2-S FKO-cflag	53179.9	193431	0.274929
	ACE2-Ig binding was detected by goat-anti-human-Ig FITC.
	Flag-tag was detected by mouse-anti-Flag M2 and goat-anti-mouse-Ig APC.
Figure 4b	N-Myc/C-Flag ratio is presented in Fig. 4b
			(Mean fluorescence intensity)
	Experiment #1		Anti-Myc	Anti-Flag	N-Myc/C-Flag Ratio		N-Myc/C-Flag Ratio
		N-Myc-SARS2-S D614-cflag	48364.4	180898	0.267358			D614	G614	FKO
		N-Myc-SARS2-S G614-cflag	70632	160618	0.439752		Exp #1	0.2674	0.4398	0.3955
		N-Myc-SARS2-S FKO-cflag	72859.5	184212	0.39552		Exp #2	0.2839	0.4606	0.462
							Exp #3	0.2719	0.4082	0.4241
	Experiment #2		Anti-Myc	Anti-Flag	N-Myc/C-Flag Ratio
		N-Myc-SARS2-S D614-cflag	52164.3	183768	0.28386
		N-Myc-SARS2-S G614-cflag	72805.7	158076	0.460573
		N-Myc-SARS2-S FKO-cflag	74007.8	160193	0.46199
	Experiment #3		Anti-N-Myc	Anti-C-Flag	N-Myc/C-Flag Ratio
		N-Myc-SARS2-S D614-cflag	55797.8	205199	0.271921
		N-Myc-SARS2-S G614-cflag	89192.7	218506	0.408193
		N-Myc-SARS2-S FKO-cflag	89086.3	210049	0.424121
	Myc-tag was detected by mouse-anti-Myc 9E10 and goat-anti-mouse-Ig APC.
	Flag-tag was detected by mouse-anti-Flag M2 and goat-anti-mouse-Ig APC.

## Sheet: Figure 4c
Figure 4c
S1(D614)-Fc x ACE2													S1(G614)-Fc x ACE2
Cycle: 5 hACE2-NN-Ctg 31.25 n_X	Cycle: 5 hACE2-NN-Ctg 31.25 n_Y	Cycle: 6 hACE2-NN-Ctg 62.5 nM_X	Cycle: 6 hACE2-NN-Ctg 62.5 nM_Y	Cycle: 7 hACE2-NN-Ctg 125 nM_X	Cycle: 7 hACE2-NN-Ctg 125 nM_Y	Cycle: 8 hACE2-NN-Ctg 250 nM_X	Cycle: 8 hACE2-NN-Ctg 250 nM_Y	Cycle: 9 hACE2-NN-Ctg 500 nM_X	Cycle: 9 hACE2-NN-Ctg 500 nM_Y	Cycle: 11 hACE2-NN-Ctg 31.25 _X	Cycle: 11 hACE2-NN-Ctg 31.25 _Y		Cycle: 5 hACE2-NN-Ctg 31.25 n_X	Cycle: 5 hACE2-NN-Ctg 31.25 n_Y	Cycle: 6 hACE2-NN-Ctg 62.5 nM_X	Cycle: 6 hACE2-NN-Ctg 62.5 nM_Y	Cycle: 7 hACE2-NN-Ctg 125 nM_X	Cycle: 7 hACE2-NN-Ctg 125 nM_Y	Cycle: 8 hACE2-NN-Ctg 250 nM_X	Cycle: 8 hACE2-NN-Ctg 250 nM_Y	Cycle: 9 hACE2-NN-Ctg 500 nM_X	Cycle: 9 hACE2-NN-Ctg 500 nM_Y	Cycle: 11 hACE2-NN-Ctg 31.25 _X	Cycle: 11 hACE2-NN-Ctg 31.25 _Y
-59.3	0.099812	-59.3	0.273091	-59.4	-0.120878	-59.4	-0.181302	-60.1	-0.618764	-59.9	-0.123859		-59.8	-0.0138437	-59.8	0.0705069	-60.7	0.0449829	-60.2	-0.12262	-60.5	-0.237205	-60.1	-0.0218009
-58.3	0.20825	-58.3	0.232359	-58.4	0.135645	-58.4	0.0974984	-59.1	-0.632957	-58.9	-0.273578		-58.8	0.0676637	-58.8	0.131751	-59.7	0.239929	-59.2	0.0682983	-59.5	0.141284	-59.1	-0.0469117
-57.3	0.192209	-57.3	0.651437	-57.4	0.138121	-57.4	0.0495591	-58.1	-0.235187	-57.9	0.0496255		-57.8	-0.0794609	-57.8	0.173652	-58.7	0.421387	-58.2	-0.0211487	-58.5	-0.147475	-58.1	-0.296058
-56.3	-0.315781	-56.3	0.274306	-56.4	0.0379931	-56.4	-0.147798	-57.1	-0.365176	-56.9	-0.353564		-56.8	0.0998106	-56.8	0.0642881	-57.7	0.26532	-57.2	-0.0146179	-57.5	0.0331669	-57.1	-0.207507
-55.3	-0.0366045	-55.3	0.347673	-55.4	0.0202824	-55.4	0.264118	-56.1	-0.337651	-55.9	-0.0919148		-55.8	0.0838938	-55.8	-0.0582571	-56.7	0.424683	-56.2	0.0085144	-56.5	0.166624	-56.1	-0.101441
-54.3	0.361561	-54.3	0.456776	-54.4	0.30923	-54.4	-0.0586292	-55.1	-0.24019	-54.9	-0.093354		-54.8	0.0293303	-54.8	0.0824308	-55.7	0.104187	-55.2	0.0462494	-55.5	-0.031866	-55.1	-0.0648375
-53.3	0.216218	-53.3	0.323152	-53.4	0.107186	-53.4	0.181954	-54.1	-0.0781515	-53.9	-0.382734		-53.8	0.137433	-53.8	0.220196	-54.7	0.448151	-54.2	0.15921	-54.5	-0.107171	-54.1	0.206134
-52.3	-0.00298464	-52.3	0.36524	-52.4	0.0336047	-52.4	-0.0349988	-53.1	-0.253824	-52.9	0.178421		-52.8	0.125373	-52.8	-0.0132992	-53.7	0.507538	-53.2	0.0174866	-53.5	0.378558	-53.1	0.0582821
-51.3	-0.0985953	-51.3	0.222389	-51.4	0.106834	-51.4	0.0307845	-52.1	-0.417982	-51.9	-0.0592512		-51.8	-0.194961	-51.8	-0.0793602	-52.7	0.328827	-52.2	-0.0584869	-52.5	-0.275087	-52.1	-0.108887
-50.3	-0.189171	-50.3	0.195045	-50.4	0.0761776	-50.4	-0.0983219	-51.1	-0.155617	-50.9	0.114101		-50.8	0.195141	-50.8	0.383068	-51.7	0.458313	-51.2	-0.0187378	-51.5	0.0444711	-51.1	-0.149487
-49.3	-0.00912309	-49.3	0.162691	-49.4	-0.0704417	-49.4	-0.145332	-50.1	-0.335282	-49.9	-0.294623		-49.8	0.00888729	-49.8	0.0303717	-50.7	0.154785	-50.2	0.217773	-50.5	0.390429	-50.1	0.186547
-48.3	0.162801	-48.3	0.177144	-48.4	0.359425	-48.4	0.256398	-49.1	-0.203997	-48.9	-0.0612844		-48.8	-0.179351	-48.8	-0.364532	-49.7	0.137207	-49.2	0.0819397	-49.5	-0.151369	-49.1	-0.199891
-47.3	-0.134084	-47.3	0.299388	-47.4	-0.0665347	-47.4	-0.18244	-48.1	-0.170042	-47.9	-0.0281844		-47.8	0.110519	-47.8	0.0488125	-48.7	0.207703	-48.2	0.195908	-48.5	0.0463569	-48.1	-0.269928
-46.3	0.201544	-46.3	0.481878	-46.4	0.131194	-46.4	0.0383592	-47.1	-0.267879	-46.9	-0.32015		-46.8	-0.0161005	-46.8	-0.0383784	-47.7	0.348724	-47.2	-0.152222	-47.5	0.193059	-47.1	0.250994
-45.3	-0.0575997	-45.3	0.184466	-45.4	0.0318242	-45.4	0.190149	-46.1	-0.0658755	-45.9	0.354084		-45.8	0.0647944	-45.8	0.168737	-46.7	0.114166	-46.2	-0.0275269	-46.5	-0.163982	-46.1	-0.411138
-44.3	-0.171069	-44.3	0.237439	-44.4	-0.0994533	-44.4	0.0108373	-45.1	0.0954979	-44.9	-0.047624		-44.8	0.0391299	-44.8	0.0625674	-45.7	0.297333	-45.2	0.0957336	-45.5	0.160784	-45.1	-0.0962588
-43.3	-0.123275	-43.3	0.325456	-43.4	0.0213213	-43.4	0.0472002	-44.1	-0.0195409	-43.9	-0.00469822		-43.8	-0.18918	-43.8	-0.157564	-44.7	0.396576	-44.2	-0.0217743	-44.5	0.202976	-44.1	-0.150038
-42.3	0.0102066	-42.3	0.532362	-42.4	-0.198972	-42.4	0.252322	-43.1	0.0125995	-42.9	0.0524644		-42.8	0.0562591	-42.8	-0.169937	-43.7	-0.10437	-43.2	-0.0782013	-43.5	-0.0439146	-43.1	-0.223968
-41.3	0.248249	-41.3	0.353229	-41.4	0.288582	-41.4	0.0992509	-42.1	0.028414	-41.9	0.179383		-41.8	-0.134915	-41.8	-0.157559	-42.7	0.0652771	-42.2	-0.093338	-42.5	0.020593	-42.1	0.0321166
-40.3	0.047294	-40.3	0.316337	-40.4	-0.00359482	-40.4	0.0106264	-41.1	0.242934	-40.9	-0.0368898		-40.8	0.0042932	-40.8	0.0832117	-41.7	-0.0229492	-41.2	0.0165253	-41.5	0.130391	-41.1	-0.0400445
-39.3	0.267798	-39.3	0.281348	-39.4	-0.108416	-39.4	0.144819	-40.1	-0.0278049	-39.9	-0.265184		-39.8	0.0530214	-39.8	0.115888	-40.7	0.310394	-40.2	0.15683	-40.5	0.00940514	-40.1	0.0105772
-38.3	0.0527785	-38.3	0.251875	-38.4	0.322187	-38.4	-0.133929	-39.1	-0.106535	-38.9	0.144201		-38.8	0.129828	-38.8	0.0278384	-39.7	0.0909119	-39.2	0.18576	-39.5	0.0288263	-39.1	-0.132575
-37.3	0.288556	-37.3	0.23216	-37.4	-0.102497	-37.4	0.107403	-38.1	-0.000443101	-37.9	0.176497		-37.8	-0.337987	-37.8	-0.223546	-38.7	0.222565	-38.2	-0.0717773	-38.5	0.0977578	-38.1	-0.0322216
-36.3	0.209772	-36.3	0.241327	-36.4	-0.0462952	-36.4	-0.115326	-37.1	0.201357	-36.9	-0.105974		-36.8	0.105975	-36.8	0.0860167	-37.7	-0.0811462	-37.2	0.0762024	-37.5	0.00530434	-37.1	-0.262225
-35.3	0.116846	-35.3	0.276514	-35.4	-0.0339931	-35.4	-0.189328	-36.1	-0.239404	-35.9	-0.0967221		-35.8	-0.18789	-35.8	-0.192956	-36.7	0.0801697	-36.2	-0.05896	-36.5	-0.0488105	-36.1	-0.16883
-34.3	0.138419	-34.3	0.252372	-34.4	-0.0593747	-34.4	0.0587283	-35.1	-0.130894	-34.9	-0.0513421		-34.8	-0.0351112	-34.8	-0.114396	-35.7	-0.0838928	-35.2	-0.0142365	-35.5	-0.1239	-35.1	-0.120605
-33.3	0.0428995	-33.3	0.283805	-33.4	-0.117458	-33.4	-0.155972	-34.1	-0.0455453	-33.9	0.00715792		-33.8	-0.121475	-33.8	0.0222631	-34.7	0.0379639	-34.2	0.0725555	-34.5	0.0558768	-34.1	-0.187043
-32.3	0.223529	-32.3	0.353107	-32.4	-0.0603859	-32.4	-0.0235206	-33.1	-0.0987058	-32.9	-0.0121341		-32.8	-0.164996	-32.8	-0.015765	-33.7	0.00106812	-33.2	-0.0508728	-33.5	-0.016291	-33.1	-0.152692
-31.3	0.202438	-31.3	0.104293	-31.4	-0.191841	-31.4	0.149346	-32.1	0.129935	-31.9	-0.0920056		-31.8	-0.174875	-31.8	-0.0381559	-32.7	-0.0331116	-32.2	0.00959778	-32.5	-0.165052	-32.1	-0.24021
-30.3	0.0814958	-30.3	0.172438	-30.4	-0.200194	-30.4	0.033937	-31.1	0.0961776	-30.9	-0.0368577		-30.8	-0.0415834	-30.8	-0.0275453	-31.7	-0.0803833	-31.2	-0.0888367	-31.5	-0.0714962	-31.1	-0.152783
-29.3	0.136309	-29.3	0.068621	-29.4	0.0162942	-29.4	0.0273415	-30.1	0.0423414	-29.9	-0.0211571		-29.8	0.0298218	-29.8	-0.0065552	-30.7	-0.0987549	-30.2	-0.0265503	-30.5	-0.0138061	-30.1	-0.0884155
-28.3	0.349405	-28.3	0.0907379	-28.4	0.0295092	-28.4	0.030791	-29.1	-0.123239	-28.9	0.0514122		-28.8	-0.0852718	-28.8	0.0205632	-29.7	-0.0483398	-29.2	-0.0748596	-29.5	-0.0434457	-29.1	-0.164454
-27.3	0.39624	-27.3	0.560181	-27.4	0.353065	-27.4	0.310646	-28.1	0.237258	-27.9	0.052179		-27.8	0.116372	-27.8	0.128457	-28.7	-0.0211792	-28.2	0.252457	-28.5	-0.207109	-28.1	-0.285455
-26.3	-0.0913627	-26.3	-0.07116	-26.4	0.021432	-26.4	0.239511	-27.1	0.376719	-26.9	0.0527244		-26.8	-0.20828	-26.8	-0.096952	-27.7	0.10556	-27.2	-0.0237122	-27.5	0.10049	-27.1	-0.135653
-25.3	-0.12463	-25.3	0.271732	-25.4	0.132306	-25.4	0.132794	-26.1	-0.189069	-25.9	0.0255722		-25.8	0.138624	-25.8	0.0968153	-26.7	-0.0536194	-26.2	0.134171	-26.5	0.086185	-26.1	-0.151976
-24.3	0.0578015	-24.3	0.240114	-24.4	0.000765026	-24.4	0.100924	-25.1	-0.0138597	-24.9	-0.00708225		-24.8	-0.142913	-24.8	-0.0515436	-25.7	0.0408936	-25.2	-0.00350952	-25.5	0.24121	-25.1	-0.184632
-23.3	-0.00548372	-23.3	0.0701999	-23.4	-0.0384828	-23.4	-0.0789491	-24.1	-0.0906888	-23.9	-0.0134043		-23.8	-0.315915	-23.8	-0.202267	-24.7	-0.0704346	-24.2	-0.127121	-24.5	-0.0116035	-24.1	-0.190326
-22.3	0.142838	-22.3	0.0470123	-22.4	-0.0532153	-22.4	-0.0898364	-23.1	-0.138004	-22.9	-0.152814		-22.8	-0.0761755	-22.8	-0.103519	-23.7	-0.131744	-23.2	-0.0839386	-23.5	0.10569	-23.1	-0.202221
-21.3	-0.227751	-21.3	-0.27664	-21.4	-0.185312	-21.4	-0.0445649	-22.1	-0.143557	-21.9	0.0545062		-21.8	-0.198803	-21.8	-0.0281487	-22.7	0.0612183	-22.2	-0.124695	-22.5	-0.101356	-22.1	-0.225941
-20.3	0.252215	-20.3	0.350543	-20.4	0.127037	-20.4	0.127525	-21.1	-0.241265	-20.9	0.109572		-20.8	-0.0594973	-20.8	-0.267322	-21.7	0.0602417	-21.2	-0.0872803	-21.5	0.015479	-21.1	-0.115368
-19.3	0.222309	-19.3	0.0288273	-19.4	0.0570497	-19.4	-0.0779601	-20.1	0.0447317	-19.9	0.0416232		-19.8	0.0968544	-19.8	-0.11451	-20.7	0.130554	-20.2	-0.000656128	-20.5	-0.0713943	-20.1	-0.279792
-18.3	-0.163535	-18.3	0.111001	-18.4	0.0970987	-18.4	0.0589518	-19.1	0.0410517	-18.9	0.0807549		-18.8	-0.209726	-18.8	-0.264841	-19.7	-0.382111	-19.2	-0.156906	-19.5	0.242358	-19.1	-0.115576
-17.3	-0.0329835	-17.3	0.0743163	-17.4	0.0514591	-17.4	-0.144952	-18.1	0.0895908	-17.9	-0.0448135		-17.8	0.0724179	-17.8	0.0176693	-18.7	-0.147583	-18.2	-0.0451965	-18.5	-0.11737	-18.1	0.269654
-16.3	0.112526	-16.3	0.14988	-16.4	0.125321	-16.4	0.00556983	-17.1	0.0839515	-16.9	-0.00224198		-16.8	-0.140258	-16.8	0.190186	-17.7	-0.121216	-17.2	0.0134277	-17.5	-0.00244248	-17.1	-0.131531
-15.3	0.0548875	-15.3	-0.0823196	-15.4	-0.19964	-15.4	0.138373	-16.1	-0.0441185	-15.9	0.0110727		-15.8	0.00394566	-15.8	-0.0300509	-16.7	-0.168274	-16.2	0.00343323	-16.5	-0.0800349	-16.1	0.0754458
-14.3	-0.199692	-14.3	0.0326073	-14.4	0.139486	-14.4	-0.0252478	-15.1	-0.116744	-14.9	0.145568		-14.8	0.152826	-14.8	0.0516906	-15.7	0.133514	-15.2	0.0426331	-15.5	-0.0479919	-15.1	0.151251
-13.3	0.0717613	-13.3	0.10881	-13.4	-0.0316149	-13.4	-0.338133	-14.1	-0.0454807	-13.9	-0.312114		-13.8	-0.28597	-13.8	-0.0667924	-14.7	0.119843	-14.2	0.0553741	-14.5	0.303781	-14.1	0.0439806
-12.3	-0.150155	-12.3	-0.257699	-12.4	-0.0873582	-12.4	-0.200517	-13.1	0.120697	-12.9	0.0462967		-12.8	-0.000213906	-12.8	-0.00881986	-13.7	-0.177246	-13.2	-0.0851746	-13.5	-0.414367	-13.1	-0.13385
-11.3	0.0900479	-11.3	-0.0963534	-11.4	0.0417321	-11.4	0.0438073	-12.1	-0.375023	-11.9	-0.167412		-11.8	-0.0717853	-11.8	-0.235054	-12.7	-0.167114	-12.2	0.0648346	-12.5	0.078324	-12.1	-0.14582
-10.3	0.147274	-10.3	0.0494957	-10.4	0.0299495	-10.4	0.169171	-11.1	0.210894	-10.9	0.269328		-10.8	0.0291643	-10.8	0.126759	-11.7	-0.240143	-11.2	-0.228561	-11.5	0.0612699	-11.1	-0.0349473
-9.30002	-0.0575216	-9.30002	-0.0115622	-9.39999	0.0418988	-9.39999	0.0689373	-10.1	0.0609842	-9.89999	-0.108201		-9.80002	-0.223119	-9.80002	-0.0782218	-10.7	0.183472	-10.2	0.179504	-10.5	-0.183156	-10.1	0.105505
-8.30002	0.0923222	-8.30002	0.0523442	-8.39999	-0.149464	-8.39999	0.175243	-9.10001	-0.0275237	-8.89999	0.19238		-8.80002	-0.167202	-8.80002	-0.16293	-9.70001	0.112366	-9.20001	-0.0560455	-9.5	0.0112235	-9.10001	0.0175594
-7.30002	-0.13318	-7.30002	0.0502918	-7.39999	0.160466	-7.39999	0.0574994	-8.10001	-0.0871624	-7.89999	-0.159688		-7.80002	0.207094	-7.80002	-0.0308208	-8.70001	0.0577087	-8.20001	0.0688629	-8.5	0.119717	-8.10001	-0.0784779
-6.30002	0.020737	-6.30002	0.142502	-6.39999	0.0579436	-6.39999	-0.0591218	-7.10001	0.0207699	-6.89999	0.0045884		-6.80002	0.266788	-6.80002	0.108219	-7.70001	0.0501099	-7.20001	0.0570831	-7.5	0.108208	-7.10001	0.276531
-5.30002	0.0814644	-5.30002	0.0297676	-5.39999	0.04113	-5.39999	0.0142745	-6.10001	0.0177631	-5.89999	-0.0546448		-5.80002	0.0782169	-5.80002	0.115326	-6.70001	0.0469666	-6.20001	0.00668335	-6.5	0.0592339	-6.10001	-0.0583194
-4.30002	0.0216058	-4.30002	0.0547479	-4.39999	0.0912288	-4.39999	0.00852621	-5.10001	0.190235	-4.89999	0.0678308		-4.80002	0.0395992	-4.80002	0.205981	-5.70001	-0.061615	-5.20001	0.0212402	-5.5	0.105647	-5.10001	-0.0424373
-3.30002	0.132412	-3.30002	0.00295594	-3.39999	0.12417	-3.39999	-0.108496	-4.10001	0.000199594	-3.89999	0.0405458		-3.80002	0.364877	-3.80002	0.0476776	-4.70001	0.0756531	-4.20001	-0.182816	-4.5	0.0572022	-4.10001	0.157935
-2.30002	0.231523	-2.30002	-0.0150586	-2.39999	0.235712	-2.39999	-0.0376036	-3.10001	0.0412528	-2.89999	0.194627		-2.80002	0.229517	-2.80002	0.11703	-3.70001	0.169434	-3.20001	0.00146484	-3.5	0.261851	-3.10001	-0.109339
-1.30002	0.338458	-1.30002	0.0660585	-1.39999	0.2438	-1.39999	0.0630753	-2.10001	0.16237	-1.89999	0.136558		-1.80002	0.218489	-1.80002	0.329024	-2.70001	0.129028	-2.20001	0.362061	-2.5	0.159885	-2.10001	0.406938
-0.300018	0.717605	-0.300018	-0.722336	-0.399994	-1.558	-0.399994	-2.37233	-1.10001	-0.397344	-0.899994	-0.820981		-0.800018	0.746995	-0.800018	-0.181532	-1.70001	0.127197	-1.20001	-0.53244	-1.5	0.0151033	-1.10001	-0.0664229
0.699982	0.888473	0.699982	-0.0585488	0.600006	-0.584016	0.600006	-0.946381	-0.100006	-2.7967	0.100006	-1.40967		0.199982	1.09148	0.199982	-0.684341	-0.700012	-0.372803	-0.200012	-2.18953	-0.5	-1.91208	-0.100006	-1.4772
1.69998	0.805887	1.69998	0.675699	1.60001	1.39041	1.60001	2.58627	0.899994	0.711966	1.10001	-0.362185		1.19998	1.1054	1.19998	0.499508	0.299988	-0.486237	0.799988	0.0948486	0.5	-0.701805	0.899994	-0.475246
2.69998	0.933696	2.69998	1.5875	2.60001	3.28376	2.60001	5.85261	1.89999	7.39407	2.10001	0.259206		2.19998	1.13986	2.19998	1.43283	1.29999	1.11905	1.79999	3.80128	1.5	4.99002	1.89999	0.619184
3.69998	1.48439	3.69998	2.56514	3.60001	4.99385	3.60001	8.99202	2.89999	13.5099	3.10001	0.871519		3.19998	1.25305	3.19998	2.26166	2.29999	2.83057	2.79999	7.09843	2.5	11.4247	2.89999	0.944961
4.69998	1.64321	4.69998	3.37118	4.60001	6.44535	4.60001	11.8275	3.89999	19.087	4.10001	1.10577		4.19998	1.67616	4.19998	3.14058	3.29999	4.17001	3.79999	10.1873	3.5	17.4653	3.89999	1.50958
5.69998	2.14692	5.69998	4.21284	5.60001	7.94769	5.60001	14.6368	4.89999	23.856	5.10001	1.82292		5.19998	1.98728	5.19998	3.92044	4.29999	6.00598	4.79999	13.2784	4.5	23.1467	4.89999	1.93559
6.69998	2.56653	6.69998	4.93555	6.60001	9.55736	6.60001	17.3207	5.89999	28.975	6.10001	2.08874		6.19998	2.44246	6.19998	4.62172	5.29999	7.47159	5.79999	16.1165	5.5	28.426	5.89999	2.27144
7.69998	2.99626	7.69998	5.79771	7.60001	10.9814	7.60001	19.905	6.89999	33.5989	7.10001	2.49742		7.19998	2.88056	7.19998	5.49304	6.29999	8.86356	6.79999	19.2085	6.5	33.3454	6.89999	2.72242
8.69998	3.58854	8.69998	6.58372	8.60001	12.3313	8.60001	22.542	7.89999	38.1216	8.10001	2.90985		8.19998	3.35309	8.19998	6.49176	7.29999	10.2516	7.79999	21.8941	7.5	38.3614	7.89999	3.20864
9.69998	3.72635	9.69998	7.19034	9.60001	13.7786	9.60001	24.8948	8.89999	42.2127	9.10001	3.33549		9.19998	3.72456	9.19998	7.33827	8.29999	12.0112	8.79999	24.7627	8.5	42.8913	8.89999	3.66211
10.7	4.07988	10.7	7.92277	10.6	15.1354	10.6	27.4277	9.89999	46.0609	10.1	3.94046		10.2	4.30985	10.2	8.05674	9.29999	13.2855	9.79999	27.1109	9.5	47.204	9.89999	4.16386
11.7	4.6722	11.7	8.86544	11.6	16.3475	11.6	29.6906	10.9	49.6648	11.1	4.18208		11.2	4.76088	11.2	8.89168	10.3	14.7212	10.8	29.6881	10.5	51.2588	10.9	4.64677
12.7	5.19511	12.7	9.50474	12.6	17.7558	12.6	31.8274	11.9	53.239	12.1	4.64902		12.2	5.15929	12.2	9.55614	11.3	16.2634	11.8	32.1818	11.5	55.2718	11.9	5.17106
13.7	5.32538	13.7	10.2581	13.6	18.797	13.6	34.0163	12.9	56.484	13.1	5.13911		13.2	5.57663	13.2	10.5059	12.3	17.5339	12.8	34.6291	12.5	58.9849	12.9	5.54208
14.7	5.67802	14.7	10.8771	14.6	20.1848	14.6	36.0602	13.9	59.4994	14.1	5.44577		14.2	6.16297	14.2	11.1892	13.3	18.9151	13.8	36.9922	13.5	62.5672	13.9	5.89188
15.7	6.08581	15.7	11.5482	15.6	21.3074	15.6	38.0662	14.9	62.6123	15.1	5.77103		15.2	6.36094	15.2	11.8394	14.3	20.4616	14.8	39.2326	14.5	66.0815	14.9	6.24687
16.7	6.42526	16.7	12.354	16.6	22.5155	16.6	40.0817	15.9	65.2772	16.1	6.09467		16.2	6.90398	16.2	12.516	15.3	21.671	15.8	41.4225	15.5	69.2591	15.9	6.7503
17.7	6.7856	17.7	12.7968	17.6	23.5894	17.6	41.8372	16.9	67.9103	17.1	6.52542		17.2	7.03918	17.2	13.2989	16.3	22.8054	16.8	43.3563	16.5	72.1301	16.9	6.99695
18.7	7.07126	18.7	13.4899	18.6	24.8273	18.6	43.497	17.9	70.4712	18.1	6.9627		18.2	7.51936	18.2	13.894	17.3	24.0233	17.8	45.4577	17.5	75.1376	17.9	7.36371
19.7	7.38923	19.7	14.025	19.6	25.7581	19.6	45.3812	18.9	72.7758	19.1	7.1077		19.2	7.93273	19.2	14.6745	18.3	25.3102	18.8	47.4517	18.5	77.8329	18.9	7.75105
20.7	7.83333	20.7	14.6832	20.6	26.8907	20.6	47.0866	19.9	75.0416	20.1	7.59217		20.2	8.30971	20.2	15.3273	19.3	26.6885	19.8	49.4876	19.5	80.3581	19.9	8.21687
21.7	8.21474	21.7	15.2697	21.6	27.9685	21.6	48.8538	20.9	77.1625	21.1	7.93234		21.2	8.69577	21.2	16.0934	20.3	27.5778	20.8	51.215	20.5	82.8605	20.9	8.48967
22.7	8.45209	22.7	15.8629	22.6	29.0373	22.6	50.3307	21.9	79.1494	22.1	8.20448		22.2	9.02957	22.2	16.5444	21.3	28.8237	21.8	53.0662	21.5	85.2419	21.9	8.91382
23.7	8.74468	23.7	16.4289	23.6	29.9687	23.6	51.779	22.9	81.0005	23.1	8.69233		23.2	9.40425	23.2	17.2515	22.3	29.9309	22.8	54.7497	22.5	87.5103	22.9	9.12687
24.7	9.02353	24.7	17.0687	24.6	30.8871	24.6	53.0755	23.9	83.1271	24.1	8.84091		24.2	9.67976	24.2	17.9708	23.3	31.0135	23.8	56.4796	23.5	89.7583	23.9	9.59589
25.7	9.25798	25.7	17.5793	25.6	32.0454	25.6	54.6135	24.9	84.814	25.1	9.05352		25.2	10.069	25.2	18.5912	24.3	32.0657	24.8	58.1788	24.5	91.7524	24.9	9.9054
26.7	9.68878	26.7	18.0731	26.6	32.9015	26.6	55.9708	25.9	86.5654	26.1	9.4537		26.2	10.5205	26.2	19.2041	25.3	33.2352	25.8	59.8317	25.5	93.8636	25.9	10.2485
27.7	10.0345	27.7	18.6614	27.6	33.7861	27.6	57.4295	26.9	87.9817	27.1	9.80599		27.2	10.8227	27.2	19.7859	26.3	34.3204	26.8	61.3251	26.5	95.6857	26.9	10.6034
28.7	10.1248	28.7	19.0989	28.6	34.6576	28.6	58.4901	27.9	89.7366	28.1	10.1336		28.2	11.1104	28.2	20.3107	27.3	35.3319	27.8	62.8332	27.5	97.5456	27.9	10.6918
29.7	10.5068	29.7	19.7914	29.6	35.5008	29.6	59.7794	28.9	90.9978	29.1	10.3188		29.2	11.358	29.2	21.0182	28.3	36.3702	28.8	64.2532	28.5	99.1885	28.9	11.0229
30.7	10.8477	30.7	20.2624	30.6	36.5091	30.6	61.0655	29.9	92.4117	30.1	10.7179		30.2	11.805	30.2	21.5069	29.3	37.379	29.8	65.6607	29.5	101.037	29.9	11.4379
31.7	11.1739	31.7	20.8113	31.6	37.309	31.6	62.2587	30.9	93.6897	31.1	11.0556		31.2	12.0315	31.2	22.0331	30.3	38.2522	30.8	67.0643	30.5	102.493	30.9	11.8145
32.7	11.5406	32.7	21.3425	32.6	38.2195	32.6	63.5816	31.9	95.1122	32.1	11.3405		32.2	12.45	32.2	22.6831	31.3	39.2245	31.8	68.498	31.5	103.873	31.9	12.2073
33.7	11.7366	33.7	21.5529	33.6	38.8143	33.6	64.5832	32.9	96.1753	33.1	11.502		33.2	12.7181	33.2	23.2924	32.3	40.2112	32.8	69.877	32.5	105.496	32.9	12.441
34.7	11.8701	34.7	22.1985	34.6	39.5109	34.6	65.4986	33.9	97.1936	34.1	11.6503		34.2	12.8618	34.2	23.7673	33.3	41.0917	33.8	70.9776	33.5	106.759	33.9	12.7331
35.7	12.2768	35.7	22.693	35.6	40.4995	35.6	66.6348	34.9	98.5031	35.1	11.982		35.2	13.1974	35.2	24.3205	34.3	41.9983	34.8	72.2246	34.5	108.02	34.9	13.0258
36.7	12.606	36.7	23.2016	36.6	41.2915	36.6	67.7979	35.9	99.4721	36.1	12.4389		36.2	13.491	36.2	24.9949	35.3	42.8519	35.8	73.3961	35.5	109.381	35.9	13.4056
37.7	12.67	37.7	23.4866	37.6	41.863	37.6	68.6697	36.9	100.448	37.1	12.665		37.2	13.9362	37.2	25.1753	36.3	43.7019	36.8	74.588	36.5	110.536	36.9	13.7302
38.7	13.0907	38.7	24.0469	38.6	42.8697	38.6	69.6589	37.9	101.219	38.1	12.8278		38.2	14.1436	38.2	25.8142	37.3	44.5419	37.8	75.6598	37.5	111.85	37.9	14.0272
39.7	13.3525	39.7	24.5371	39.6	43.4403	39.6	70.4232	38.9	102.135	39.1	13.1204		39.2	14.3545	39.2	26.2557	38.3	45.3657	38.8	76.7257	38.5	112.813	38.9	14.253
40.7	13.4512	40.7	24.8226	40.6	44.189	40.6	71.2606	39.9	102.969	40.1	13.3873		40.2	14.5849	40.2	26.6453	39.3	46.2155	39.8	77.9178	39.5	113.862	39.9	14.6472
41.7	13.915	41.7	25.3914	41.6	44.8775	41.6	72.1553	40.9	103.862	41.1	13.7453		41.2	15.1969	41.2	27.1645	40.3	47.2003	40.8	79.0164	40.5	114.957	40.9	14.8486
42.7	14.022	42.7	25.7715	42.6	45.4681	42.6	72.8928	41.9	104.649	42.1	14.0156		42.2	15.4513	42.2	27.7549	41.3	47.6538	41.8	80.1414	41.5	115.909	41.9	15.3379
43.7	14.321	43.7	26.21	43.6	46.083	43.6	73.7401	42.9	105.239	43.1	14.04		43.2	15.5305	43.2	28.0821	42.3	48.5276	42.8	80.9614	42.5	116.898	42.9	15.5771
44.7	14.5461	44.7	26.6335	44.6	46.8086	44.6	74.6114	43.9	106.105	44.1	14.2876		44.2	15.8366	44.2	28.6245	43.3	49.2144	43.8	82.066	43.5	117.761	43.9	15.8032
45.7	14.7608	45.7	26.995	45.6	47.4552	45.6	75.2659	44.9	106.933	45.1	14.5694		45.2	16.146	45.2	29.0577	44.3	49.881	44.8	82.8351	44.5	118.638	44.9	15.9232
46.7	15.0901	46.7	27.3459	46.6	48.0747	46.6	75.8956	45.9	107.4	46.1	14.8095		46.2	16.3117	46.2	29.4582	45.3	50.4901	45.8	83.6378	45.5	119.367	45.9	16.2847
47.7	15.3383	47.7	27.7994	47.6	48.6073	47.6	76.9304	46.9	108.068	47.1	14.9944		47.2	16.5323	47.2	29.7593	46.3	51.1985	46.8	84.3931	46.5	120.196	46.9	16.4977
48.7	15.466	48.7	28.0413	48.6	49.3027	48.6	77.5298	47.9	108.824	48.1	15.3806		48.2	16.8699	48.2	30.2949	47.3	51.8745	47.8	85.3786	47.5	120.85	47.9	16.7798
49.7	15.68	49.7	28.6026	49.6	49.6888	49.6	78.1835	48.9	109.133	49.1	15.5717		49.2	17.2669	49.2	30.6814	48.3	52.754	48.8	86.0891	48.5	121.616	48.9	17.176
50.7	15.9948	50.7	28.8756	50.6	50.3429	50.6	78.9219	49.9	109.723	50.1	15.7375		50.2	17.4611	50.2	31.1485	49.3	53.4122	49.8	86.974	49.5	122.432	49.9	17.3016
51.7	16.2706	51.7	29.4494	51.6	50.8138	51.6	79.4874	50.9	110.253	51.1	15.9623		51.2	17.6119	51.2	31.7283	50.3	53.8934	50.8	87.7653	50.5	123.075	50.9	17.5918
52.7	16.2556	52.7	29.8551	52.6	51.2021	52.6	80.0734	51.9	110.608	52.1	16.1503		52.2	17.9646	52.2	31.9606	51.3	54.6651	51.8	88.4699	51.5	123.704	51.9	17.7892
53.7	16.5668	53.7	30.1847	53.6	51.9765	53.6	80.7723	52.9	111.251	53.1	16.374		53.2	18.0709	53.2	32.5162	52.3	55.3628	52.8	89.2483	52.5	124.231	52.9	17.9748
54.7	16.6761	54.7	30.635	54.6	52.4288	54.6	81.307	53.9	111.712	54.1	16.6651		54.2	18.4379	54.2	32.9164	53.3	55.9026	53.8	89.9582	53.5	124.761	53.9	18.2353
55.7	17.1172	55.7	30.8753	55.6	52.905	55.6	81.8778	54.9	112.203	55.1	16.7592		55.2	18.4888	55.2	33.1517	54.3	56.5553	54.8	90.7896	54.5	125.432	54.9	18.68
56.7	17.2956	56.7	31.3033	56.6	53.5512	56.6	82.5912	55.9	112.658	56.1	16.8414		56.2	18.7233	56.2	33.5905	55.3	57.1337	55.8	91.2253	55.5	125.977	55.9	18.7661
57.7	17.4417	57.7	31.5654	57.6	53.9445	57.6	82.9724	56.9	113.204	57.1	17.4192		57.2	18.9972	57.2	34.0429	56.3	57.7948	56.8	91.9653	56.5	126.523	56.9	18.9905
58.7	17.6787	58.7	31.8755	58.6	54.4188	58.6	83.4521	57.9	113.428	58.1	17.4475		58.2	19.3315	58.2	34.4312	57.3	58.2327	57.8	92.7412	57.5	127.118	57.9	19.336
59.7	17.8617	59.7	32.1476	59.6	54.9129	59.6	83.8752	58.9	113.812	59.1	17.6814		59.2	19.5863	59.2	34.932	58.3	58.9776	58.8	93.4007	58.5	127.648	58.9	19.7112
60.7	18.0221	60.7	32.565	60.6	55.4069	60.6	84.5106	59.9	114.185	60.1	17.9039		60.2	19.9201	60.2	35.2193	59.3	59.504	59.8	93.8401	59.5	128.079	59.9	19.9125
61.7	18.2395	61.7	32.8795	61.6	55.9096	61.6	84.9937	60.9	114.55	61.1	18.065		61.2	19.9183	61.2	35.3581	60.3	60.0165	60.8	94.532	60.5	128.267	60.9	19.899
62.7	18.3943	62.7	33.1684	62.6	56.236	62.6	85.44	61.9	115.012	62.1	18.2388		62.2	20.1562	62.2	35.9144	61.3	60.4577	61.8	95.0009	61.5	128.676	61.9	20.1591
63.7	18.844	63.7	33.5759	63.6	56.6824	63.6	86.0286	62.9	115.296	63.1	18.3907		63.2	20.4234	63.2	36.3276	62.3	61.036	62.8	95.6852	62.5	129.519	62.9	20.436
64.7	19.0016	64.7	34.0168	64.6	57.066	64.6	86.4329	63.9	115.62	64.1	18.6663		64.2	20.7294	64.2	36.5798	63.3	61.6266	63.8	96.2039	63.5	129.688	63.9	20.6819
65.7	19.1078	65.7	34.4651	65.6	57.6948	65.6	86.982	64.9	115.908	65.1	18.8684		65.2	20.8984	65.2	37.0668	64.3	62.102	64.8	96.7694	64.5	130.089	64.9	20.8579
66.7	19.185	66.7	34.6173	66.6	57.998	66.6	87.2739	65.9	116.075	66.1	19.1049		66.2	21.1767	66.2	37.4133	65.3	62.4182	65.8	97.2317	65.5	130.486	65.9	21.161
67.7	19.5901	67.7	35.0255	67.6	58.564	67.6	87.6939	66.9	116.31	67.1	19.25		67.2	21.365	67.2	37.7524	66.3	63.1523	66.8	97.6485	66.5	130.831	66.9	21.3624
68.7	19.6755	68.7	35.3106	68.6	58.826	68.6	88.1792	67.9	116.746	68.1	19.5761		68.2	21.5393	68.2	38.0006	67.3	63.5427	67.8	98.2729	67.5	131.045	67.9	21.3332
69.7	19.8342	69.7	35.5809	69.6	59.2109	69.6	88.5411	68.9	116.881	69.1	19.6314		69.2	21.7611	69.2	38.3971	68.3	63.8907	68.8	98.5414	68.5	131.587	68.9	21.5244
70.7	20.1288	70.7	35.6943	70.6	59.7413	70.6	88.9817	69.9	117.302	70.1	19.8427		70.2	21.9884	70.2	38.6989	69.3	64.5149	69.8	99.2787	69.5	131.729	69.9	21.8017
71.7	20.3361	71.7	36.0333	71.6	60.136	71.6	89.3604	70.9	117.479	71.1	20.0945		71.2	22.2955	71.2	39.0807	70.3	64.9026	70.8	99.658	70.5	132.169	70.9	22.2083
72.7	20.4401	72.7	36.238	72.6	60.2962	72.6	89.6694	71.9	117.765	72.1	20.2651		72.2	22.472	72.2	39.418	71.3	65.5252	71.8	100.187	71.5	132.442	71.9	22.3613
73.7	20.8134	73.7	36.6536	73.6	60.8083	73.6	90.0369	72.9	118.098	73.1	20.3916		73.2	22.7432	73.2	39.5776	72.3	65.956	72.8	100.614	72.5	132.616	72.9	22.4973
74.7	20.7763	74.7	36.8289	74.6	61.2449	74.6	90.4086	73.9	118.23	74.1	20.6612		74.2	22.8033	74.2	40.0135	73.3	66.0962	73.8	101.012	73.5	132.906	73.9	22.6398
75.7	21.0158	75.7	37.0598	75.6	61.5951	75.6	90.5937	74.9	118.302	75.1	20.7836		75.2	23.1021	75.2	40.4462	74.3	66.6321	74.8	101.346	74.5	133.103	74.9	22.8719
76.7	21.073	76.7	37.3697	76.6	61.6906	76.6	90.963	75.9	118.714	76.1	20.9301		76.2	23.2699	76.2	40.5797	75.3	66.9778	75.8	101.714	75.5	133.223	75.9	23.0927
77.7	21.2639	77.7	37.6403	77.6	62.1518	77.6	91.2363	76.9	118.762	77.1	21.1527		77.2	23.266	77.2	41.1266	76.3	67.26	76.8	102.174	76.5	133.587	76.9	23.5438
78.7	21.493	78.7	37.9949	78.6	62.6336	78.6	91.6642	77.9	119.019	78.1	21.3533		78.2	23.5014	78.2	41.1931	77.3	67.7958	77.8	102.575	77.5	134.009	77.9	23.748
79.7	21.56	79.7	38.131	79.6	62.8481	79.6	91.9159	78.9	119.158	79.1	21.5432		79.2	23.7195	79.2	41.5414	78.3	68.2108	78.8	102.91	78.5	133.975	78.9	23.6152
80.7	21.647	80.7	38.191	80.6	63.0732	80.6	92.0898	79.9	119.319	80.1	21.6013		80.2	24.001	80.2	41.7919	79.3	68.4962	79.8	103.339	79.5	134.439	79.9	23.8801
81.7	21.8877	81.7	38.5728	81.6	63.4748	81.6	92.5078	80.9	119.483	81.1	21.7108		81.2	24.0673	81.2	42.0353	80.3	68.7725	80.8	103.679	80.5	134.51	80.9	24.0939
82.7	22.1301	82.7	38.7225	82.6	63.8392	82.6	92.8003	81.9	119.696	82.1	21.9508		82.2	24.1651	82.2	42.3491	81.3	69.1678	81.8	103.919	81.5	134.626	81.9	24.2265
83.7	22.225	83.7	39.0667	83.6	64.1151	83.6	93.005	82.9	119.82	83.1	22.0629		83.2	24.3878	83.2	42.5761	82.3	69.5821	82.8	104.302	82.5	134.785	82.9	24.3044
84.7	22.3957	84.7	39.3651	84.6	64.3857	84.6	93.1741	83.9	120.011	84.1	22.3333		84.2	24.6059	84.2	42.6637	83.3	70.0366	83.8	104.551	83.5	135.064	83.9	24.5452
85.7	22.4109	85.7	39.4651	85.6	64.4799	85.6	93.5238	84.9	120.123	85.1	22.1755		85.2	24.7414	85.2	43.2493	84.3	70.3206	84.8	104.848	84.5	135.465	84.9	24.6047
86.7	22.5321	86.7	39.7203	86.6	64.6818	86.6	93.6136	85.9	120.203	86.1	22.5312		86.2	24.8565	86.2	43.3334	85.3	70.6134	85.8	105.033	85.5	135.635	85.9	24.7914
87.7	22.7622	87.7	40.0399	87.6	64.9497	87.6	93.91	86.9	120.259	87.1	22.4448		87.2	25.1284	87.2	43.7304	86.3	70.7704	86.8	105.535	86.5	135.689	86.9	24.905
88.7	22.8565	88.7	40.2092	88.6	65.3274	88.6	94.2103	87.9	120.353	88.1	22.5325		88.2	25.2368	88.2	43.9864	87.3	71.3755	87.8	105.841	87.5	135.864	87.9	25.0194
89.7	23.0979	89.7	40.2776	89.6	65.5201	89.6	94.569	88.9	120.602	89.1	22.7259		89.2	25.5792	89.2	44.3717	88.3	71.5048	88.8	106.097	88.5	136.062	88.9	25.305
90.7	22.9876	90.7	40.5403	90.6	65.6821	90.6	94.5635	89.9	120.741	90.1	22.8797		90.2	25.5448	90.2	44.4706	89.3	72.0444	89.8	106.437	89.5	136.394	89.9	25.4168
91.7	23.2263	91.7	40.632	91.6	66.0342	91.6	94.7281	90.9	120.698	91.1	22.9043		91.2	25.6751	91.2	44.7888	90.3	72.2851	90.8	106.561	90.5	136.348	90.9	25.6265
92.7	23.2837	92.7	40.8808	92.6	66.0435	92.6	94.8955	91.9	120.826	92.1	23.0564		92.2	25.932	92.2	45.032	91.3	72.6594	91.8	106.738	91.5	136.624	91.9	25.747
93.7	23.5435	93.7	41.1809	93.6	66.5196	93.6	95.1236	92.9	120.791	93.1	23.191		93.2	26.1263	93.2	45.404	92.3	73.1604	92.8	107.174	92.5	136.802	92.9	25.9722
94.7	23.6278	94.7	41.3706	94.6	66.6612	94.6	95.2695	93.9	120.949	94.1	23.281		94.2	26.209	94.2	45.536	93.3	73.2784	93.8	107.445	93.5	136.988	93.9	26.0909
95.7	23.5926	95.7	41.6073	95.6	66.7971	95.6	95.4866	94.9	121.077	95.1	23.3057		95.2	26.402	95.2	45.8809	94.3	73.6905	94.8	107.682	94.5	137.076	94.9	26.261
96.7	23.7392	96.7	41.7043	96.6	67.1218	96.6	95.6985	95.9	121.04	96.1	23.3502		96.2	26.5224	96.2	46.0829	95.3	74.0392	95.8	107.956	95.5	137.333	95.9	26.4284
97.7	23.9307	97.7	41.9497	97.6	67.2562	97.6	95.9793	96.9	121.225	97.1	23.5905		97.2	26.5735	97.2	46.3696	96.3	74.2345	96.8	108.265	96.5	137.518	96.9	26.6468
98.7	24.1161	98.7	42.0042	98.6	67.3905	98.6	95.9535	97.9	121.217	98.1	23.6177		98.2	26.7388	98.2	46.5388	97.3	74.3977	97.8	108.42	97.5	137.564	97.9	26.7579
99.7	24.3557	99.7	42.2993	99.6	67.737	99.6	96.1609	98.9	121.061	99.1	23.7048		99.2	26.9835	99.2	46.812	98.3	74.8845	98.8	108.691	98.5	137.527	98.9	26.9584
100.7	24.4613	100.7	42.4143	100.6	67.9935	100.6	96.4257	99.9	121.452	100.1	23.8235		100.2	27.1383	100.2	47.1468	99.3	75.2143	99.8	108.948	99.5	137.846	99.9	27.1465
101.7	24.5111	101.7	42.6457	101.6	68.1408	101.6	96.6491	100.9	121.498	101.1	23.9184		101.2	27.4043	101.2	47.1758	100.3	75.4749	100.8	109.136	100.5	138.006	100.9	27.2465
102.7	24.6862	102.7	42.7611	102.6	68.3604	102.6	96.7105	101.9	121.637	102.1	24.1114		102.2	27.4807	102.2	47.4385	101.3	75.7089	101.8	109.358	101.5	137.97	101.9	27.2766
103.7	24.8656	103.7	42.9358	103.6	68.7072	103.6	97.0034	102.9	121.579	103.1	24.197		103.2	27.4115	103.2	47.6141	102.3	76.006	102.8	109.668	102.5	138.284	102.9	27.4095
104.7	24.7895	104.7	43.1027	104.6	68.8049	104.6	96.9878	103.9	121.693	104.1	24.2946		104.2	27.7657	104.2	47.8836	103.3	76.039	103.8	109.686	103.5	138.114	103.9	27.3881
105.7	24.7675	105.7	43.285	105.6	68.7694	105.6	97.0977	104.9	121.528	105.1	24.3078		105.2	27.7471	105.2	48.03	104.3	76.4544	104.8	109.854	104.5	138.334	104.9	27.6616
106.7	24.9451	106.7	43.495	106.6	69.0469	106.6	97.1291	105.9	121.726	106.1	24.4357		106.2	27.94	106.2	48.0576	105.3	76.6911	105.8	110.114	105.5	138.307	105.9	27.7847
107.7	25.0371	107.7	43.6143	107.6	69.1218	107.6	97.2907	106.9	121.898	107.1	24.547		107.2	28.0457	107.2	48.1624	106.3	76.9465	106.8	110.194	106.5	138.471	106.9	28.0447
108.7	25.2548	108.7	43.9008	108.6	69.4597	108.6	97.495	107.9	121.817	108.1	24.7736		108.2	28.0862	108.2	48.4206	107.3	77.2161	107.8	110.41	107.5	138.701	107.9	27.9201
109.7	25.4144	109.7	43.9557	109.6	69.7455	109.6	97.696	108.9	121.803	109.1	24.8685		109.2	28.2299	109.2	48.7432	108.3	77.1571	108.8	110.514	108.5	138.614	108.9	28.1066
110.7	25.4297	110.7	44.0238	110.6	69.8275	110.6	97.839	109.9	121.87	110.1	25.0506		110.2	28.4605	110.2	48.7644	109.3	77.6263	109.8	110.848	109.5	138.556	109.9	28.2805
111.7	25.5897	111.7	44.2884	111.6	69.8362	111.6	98.0058	110.9	121.886	111.1	25.0271		111.2	28.6317	111.2	49.05	110.3	77.9548	110.8	110.95	110.5	138.728	110.9	28.482
112.7	25.5578	112.7	44.5584	112.6	70.1622	112.6	98.1122	111.9	121.898	112.1	25.196		112.2	28.6886	112.2	49.169	111.3	78.0887	111.8	111.069	111.5	138.787	111.9	28.5466
113.7	25.5901	113.7	44.6396	113.6	70.2335	113.6	98.2297	112.9	122.08	113.1	25.2831		113.2	28.9244	113.2	49.3826	112.3	78.2065	112.8	111.201	112.5	138.928	112.9	28.8106
114.7	25.719	114.7	44.6775	114.6	70.498	114.6	98.3414	113.9	121.899	114.1	25.2692		114.2	28.9914	114.2	49.6753	113.3	78.4882	113.8	111.448	113.5	138.845	113.9	28.793
115.7	25.8055	115.7	44.7453	115.6	70.4797	115.6	98.288	114.9	122.014	115.1	25.5079		115.2	29.0072	115.2	49.7025	114.3	78.5718	114.8	111.423	114.5	138.92	114.9	28.7934
116.7	26.0495	116.7	45.0373	116.6	70.6177	116.6	98.4756	115.9	121.998	116.1	25.4962		116.2	29.2434	116.2	49.8595	115.3	78.6096	115.8	111.567	115.5	138.914	115.9	28.9567
117.7	26.1167	117.7	44.9955	117.6	70.9424	117.6	98.7164	116.9	122.022	117.1	25.6717		117.2	29.3219	117.2	50.1138	116.3	78.9608	116.8	111.807	116.5	138.885	116.9	29.0696
118.7	25.9922	118.7	45.1847	118.6	70.8514	118.6	98.518	117.9	122.084	118.1	25.6459		118.2	29.3601	118.2	50.3777	117.3	79.1924	117.8	111.877	117.5	138.986	117.9	29.2266
119.7	26.0083	119.7	46.3903	119.6	72.665	119.6	100.659	118.9	121.798	119.1	25.8198		119.2	29.3334	119.2	50.2689	118.3	79.3258	118.8	111.498	118.5	138.79	118.9	28.6635
120.7	26.1593	120.7	45.5178	120.6	71.6959	120.6	99.3628	119.9	124.139	120.1	26.756		120.2	29.495	120.2	51.4079	119.3	79.8542	119.8	115.212	119.5	141.194	119.9	31.9127
121.7	26.3739	121.7	45.5894	121.6	71.6856	121.6	99.0623	120.9	123.398	121.1	27.4772		121.2	28.9143	121.2	50.208	120.3	80.1026	120.8	111.47	120.5	139.111	120.9	29.2776
122.7	26.1117	122.7	44.8092	122.6	70.3933	122.6	97.488	121.9	121.93	122.1	26.3499		122.2	28.8977	122.2	49.6442	121.3	79.3935	121.8	111.346	121.5	138.242	121.9	29.4255
123.7	25.9851	123.7	44.5006	123.6	69.9905	123.6	96.4539	122.9	120.592	123.1	25.9888		123.2	28.8194	123.2	49.1944	122.3	78.2884	122.8	110.241	122.5	136.885	122.9	29.0009
124.7	25.7136	124.7	43.9776	124.6	69.2977	124.6	95.5966	123.9	119.43	124.1	25.8658		124.2	28.5535	124.2	48.9129	123.3	77.5716	123.8	109.438	123.5	135.917	123.9	28.7803
125.7	25.4279	125.7	43.6414	125.6	68.5789	125.6	94.6779	124.9	118.476	125.1	25.5008		125.2	28.2876	125.2	48.1907	124.3	76.8948	124.8	108.29	124.5	134.836	124.9	28.4606
126.7	25.2503	126.7	43.1853	126.6	68.0807	126.6	93.9148	125.9	117.299	126.1	25.2444		126.2	27.9544	126.2	47.745	125.3	76.0487	125.8	107.3	125.5	133.363	125.9	28.203
127.7	25.1579	127.7	42.9285	127.6	67.3954	127.6	93.069	126.9	116.384	127.1	25.0254		127.2	27.7172	127.2	47.4132	126.3	75.4827	126.8	106.425	126.5	132.233	126.9	28.0082
128.7	24.9388	128.7	42.3844	128.6	66.6251	128.6	91.9428	127.9	115.286	128.1	24.8948		128.2	27.4325	128.2	46.8231	127.3	74.6632	127.8	105.335	127.5	130.991	127.9	27.8201
129.7	24.8303	129.7	42.254	129.6	66.339	129.6	91.3223	128.9	114.161	129.1	24.6125		129.2	27.1371	129.2	46.5434	128.3	73.9165	128.8	104.605	128.5	129.554	128.9	27.5843
130.7	24.569	130.7	41.8396	130.6	65.6636	130.6	90.6562	129.9	113.175	130.1	24.5099		130.2	26.9051	130.2	46.2934	129.3	73.445	129.8	103.835	129.5	128.641	129.9	27.3965
131.7	24.3466	131.7	41.5078	131.6	65.1674	131.6	89.8413	130.9	112.198	131.1	24.2771		131.2	26.7554	131.2	45.7038	130.3	72.8637	130.8	102.612	130.5	127.604	130.9	27.0276
132.7	24.087	132.7	41.0228	132.6	64.6156	132.6	89.0321	131.9	111.26	132.1	23.8978		132.2	26.382	132.2	45.4613	131.3	72.1845	131.8	101.934	131.5	126.509	131.9	26.7691
133.7	23.9276	133.7	40.6814	133.6	63.894	133.6	88.221	132.9	110.418	133.1	23.5524		133.2	26.0341	133.2	45.0801	132.3	71.5503	132.8	100.962	132.5	125.297	132.9	26.6666
134.7	23.767	134.7	40.3673	134.6	63.452	134.6	87.4631	133.9	109.387	134.1	23.5975		134.2	25.9154	134.2	44.5299	133.3	70.8536	133.8	99.9506	133.5	124.173	133.9	26.4511
135.7	23.5062	135.7	40.1155	135.6	62.801	135.6	86.7386	134.9	108.384	135.1	23.3674		135.2	25.4966	135.2	44.2911	134.3	70.3235	134.8	99.2697	134.5	122.947	134.9	26.1275
136.7	23.354	136.7	39.6555	136.6	62.3066	136.6	85.9509	135.9	107.349	136.1	23.1277		136.2	25.4557	136.2	43.8534	135.3	69.6315	135.8	98.2407	135.5	121.886	135.9	25.8654
137.7	23.0865	137.7	39.3395	137.6	61.7675	137.6	85.259	136.9	106.443	137.1	23.0666		137.2	25.413	137.2	43.5958	136.3	69.1392	136.8	97.472	136.5	121.022	136.9	25.8971
138.7	22.8387	138.7	38.8425	138.6	61.201	138.6	84.3835	137.9	105.549	138.1	22.7995		138.2	25.1118	138.2	43.1606	137.3	68.5351	137.8	96.7571	137.5	119.776	137.9	25.5709
139.7	22.7842	139.7	38.613	139.6	60.7117	139.6	83.7087	138.9	104.681	139.1	22.6202		139.2	24.9295	139.2	42.699	138.3	67.8858	138.8	95.8369	138.5	118.716	138.9	25.403
140.7	22.5301	140.7	38.2979	140.6	60.2294	140.6	82.9357	139.9	103.69	140.1	22.396		140.2	24.8244	140.2	42.3612	139.3	67.3137	139.8	94.7994	139.5	117.845	139.9	25.1234
141.7	22.4524	141.7	37.8816	141.6	59.5127	141.6	82.0496	140.9	102.576	141.1	22.2058		141.2	24.4954	141.2	41.9864	140.3	66.9473	140.8	93.9773	140.5	116.815	140.9	25.1031
142.7	22.0174	142.7	37.5447	142.6	59.0988	142.6	81.3235	141.9	102.017	142.1	22.1309		142.2	24.2058	142.2	41.6589	141.3	66.3155	141.8	93.1846	141.5	115.683	141.9	24.7203
143.7	22.0642	143.7	37.3188	143.6	58.6714	143.6	80.7473	142.9	100.946	143.1	21.6492		143.2	24.1436	143.2	41.2499	142.3	65.5635	142.8	92.4021	142.5	114.827	142.9	24.5908
144.7	21.7888	144.7	36.8543	144.6	58.1252	144.6	79.9288	143.9	100.101	144.1	21.6343		144.2	23.836	144.2	40.9027	143.3	65.1907	143.8	91.6753	143.5	113.924	143.9	24.552
145.7	21.6215	145.7	36.5882	145.6	57.6609	145.6	79.3731	144.9	99.2037	145.1	21.4452		145.2	23.6936	145.2	40.446	144.3	64.4108	144.8	90.7208	144.5	112.901	144.9	24.0628
146.7	21.3254	146.7	36.2913	146.6	57.1546	146.6	78.534	145.9	98.1741	146.1	21.1682		146.2	23.4224	146.2	40.231	145.3	63.8952	145.8	90.2075	145.5	111.877	145.9	23.8108
147.7	21.2335	147.7	35.9752	147.6	56.7361	147.6	77.9791	146.9	97.2739	147.1	20.7969		147.2	22.9725	147.2	39.8236	146.3	63.3649	146.8	89.4666	146.5	110.897	146.9	23.6333
148.7	20.848	148.7	35.54	148.6	56.1978	148.6	77.1229	147.9	96.5301	148.1	20.8358		148.2	22.9568	148.2	39.3341	147.3	62.662	147.8	88.4336	147.5	109.848	147.9	23.4582
149.7	20.8553	149.7	35.3747	149.6	55.7803	149.6	76.462	148.9	95.6975	149.1	20.5819		149.2	22.8417	149.2	39.1471	148.3	62.4343	148.8	87.9075	148.5	109.024	148.9	23.3548
150.7	20.578	150.7	34.8958	150.6	55.2823	150.6	75.7437	149.9	94.7722	150.1	20.2625		150.2	22.4679	150.2	38.6956	149.3	61.8657	149.8	86.9288	149.5	108.138	149.9	23.14
151.7	20.5721	151.7	34.7485	151.6	54.8772	151.6	75.0496	150.9	93.9166	151.1	20.1903		151.2	22.4626	151.2	38.3282	150.3	61.3194	150.8	86.1654	150.5	107.161	150.9	22.7745
152.7	20.5663	152.7	34.4845	152.6	54.3936	152.6	74.4586	151.9	93.1225	152.1	20.0245		152.2	22.0506	152.2	38.1248	151.3	60.6478	151.8	85.5756	151.5	106.06	151.9	22.9058
153.7	20.4228	153.7	34.2551	153.6	54.1095	153.6	73.9222	152.9	92.4356	153.1	20.0157		153.2	21.7924	153.2	37.8193	152.3	60.2	152.8	84.8114	152.5	105.35	152.9	22.6059
154.7	20.0882	154.7	33.9338	154.6	53.4884	154.6	73.2397	153.9	91.7559	154.1	19.8145		154.2	21.7722	154.2	37.448	153.3	59.5128	153.8	84.1222	153.5	104.331	153.9	22.4409
155.7	19.8893	155.7	33.6454	155.6	53.0587	155.6	72.5389	154.9	90.8894	155.1	19.5526		155.2	21.6075	155.2	37.0606	154.3	59.1083	154.8	83.4559	154.5	103.408	154.9	22.0752
156.7	19.5464	156.7	33.203	156.6	52.4635	156.6	72.0023	155.9	89.9878	156.1	19.4506		156.2	21.1645	156.2	36.8297	155.3	58.6411	155.8	82.6832	155.5	102.551	155.9	22.0117
157.7	19.4834	157.7	32.8544	157.6	51.8362	157.6	71.1789	156.9	89.3025	157.1	19.1751		157.2	21.2838	157.2	36.5553	156.3	58.211	156.8	81.9803	156.5	101.763	156.9	21.8011
158.7	19.2295	158.7	32.606	158.6	51.4179	158.6	70.6348	157.9	88.2467	158.1	18.9189		158.2	20.9232	158.2	36.2057	157.3	57.6387	157.8	81.3239	157.5	100.888	157.9	21.7286
159.7	19.1855	159.7	32.544	159.6	51.3246	159.6	70.268	158.9	87.7437	159.1	18.8899		159.2	20.7038	159.2	36.0054	158.3	57.1573	158.8	80.6894	158.5	100.039	158.9	21.4932
160.7	18.9581	160.7	32.1642	160.6	50.7393	160.6	69.4648	159.9	86.8654	160.1	18.7159		160.2	20.5766	160.2	35.5668	159.3	56.7843	159.8	80.2034	159.5	99.1619	159.9	21.3163
161.7	18.6745	161.7	31.8662	161.6	50.3739	161.6	68.7697	160.9	86.0237	161.1	18.4965		161.2	20.5651	161.2	35.2991	160.3	56.3415	160.8	79.4123	160.5	98.2789	160.9	21.1594
162.7	18.5988	162.7	31.6729	162.6	49.9736	162.6	68.3421	161.9	85.2536	162.1	18.371		162.2	20.2888	162.2	34.8697	161.3	55.7333	161.8	78.5234	161.5	97.4501	161.9	20.8203
163.7	18.3601	163.7	31.3342	163.6	49.2808	163.6	67.5935	162.9	84.5443	163.1	18.1017		163.2	20.2819	163.2	34.783	162.3	55.0635	162.8	77.7643	162.5	96.301	162.9	20.729
164.7	18.1497	164.7	30.816	164.6	48.949	164.6	66.9675	163.9	83.8406	164.1	17.801		164.2	20.0198	164.2	34.5639	163.3	54.8292	163.8	77.2469	163.5	95.5861	163.9	20.5964
165.7	18.1785	165.7	30.7518	165.6	48.7452	165.6	66.6067	164.9	83.2096	165.1	17.8004		165.2	19.7969	165.2	34.1527	164.3	54.437	164.8	76.4783	164.5	94.9526	164.9	20.4691
166.7	18.1039	166.7	30.6463	166.6	48.2759	166.6	66.1272	165.9	82.707	166.1	17.8478		166.2	19.5139	166.2	33.7338	165.3	53.9011	165.8	75.9218	165.5	94.067	165.9	20.2293
167.7	18.0987	167.7	30.2466	167.6	48.002	167.6	65.4373	166.9	81.8997	167.1	17.7442		167.2	19.3962	167.2	33.5779	166.3	53.5013	166.8	75.2448	166.5	93.3107	166.9	20.0148
168.7	17.827	168.7	29.9848	168.6	47.4573	168.6	64.7398	167.9	81.2168	168.1	17.4825		168.2	19.2698	168.2	33.2312	167.3	53.0069	167.8	74.4912	167.5	92.5504	167.9	19.8051
169.7	17.8852	169.7	29.6804	169.6	47.0684	169.6	64.3463	168.9	80.4504	169.1	17.3078		169.2	19.0533	169.2	32.9338	168.3	52.5722	168.8	74.1062	168.5	91.6501	168.9	19.9207
170.7	17.6298	170.7	29.3492	170.6	46.6829	170.6	63.8002	169.9	79.8685	170.1	17.246		170.2	18.821	170.2	32.6631	169.3	52.1345	169.8	73.3237	169.5	90.9975	169.9	19.5632
171.7	17.4595	171.7	29.2285	171.6	46.0937	171.6	63.1629	170.9	79.1543	171.1	17.1285		171.2	18.8698	171.2	32.3975	170.3	51.522	170.8	72.7346	170.5	90.3916	170.9	19.5007
172.7	17.27	172.7	28.8617	172.6	45.7751	172.6	62.594	171.9	78.3308	172.1	16.9085		172.2	18.6464	172.2	32.114	171.3	51.2915	171.8	72.1249	171.5	89.5588	171.9	19.3423
173.7	17.2292	173.7	28.6424	173.6	45.4649	173.6	62.3033	172.9	77.7262	173.1	16.706		173.2	18.4115	173.2	31.6751	172.3	50.5995	172.8	71.4779	172.5	88.6695	172.9	19.0014
174.7	16.877	174.7	28.1738	174.6	44.8987	174.6	61.4907	173.9	77.0566	174.1	16.4062		174.2	18.3924	174.2	31.549	173.3	50.3549	173.8	70.763	173.5	87.94	173.9	18.9284
175.7	16.9296	175.7	28.1252	175.6	44.5517	175.6	60.9577	174.9	76.2266	175.1	16.2492		175.2	18.1155	175.2	31.2749	174.3	50.0622	174.8	70.4687	174.5	87.1537	174.9	18.9232
176.7	16.8609	176.7	27.9264	176.6	44.4248	176.6	60.7327	175.9	75.8406	176.1	16.3519		176.2	17.9274	176.2	31.0118	175.3	49.6323	175.8	69.6711	175.5	86.6547	175.9	18.5493
177.7	16.632	177.7	27.7033	177.6	43.8788	177.6	60.1501	176.9	75.3393	177.1	16.2441		177.2	17.9895	177.2	30.7703	176.3	49.1617	176.8	69.0403	176.5	85.5744	176.9	18.4806
178.7	16.5604	178.7	27.4451	178.6	43.5057	178.6	59.5574	177.9	74.6376	178.1	16.0208		178.2	17.6246	178.2	30.4383	177.3	48.7335	177.8	68.5517	177.5	85.0193	177.9	18.418
179.7	16.4815	179.7	27.2224	179.6	43.2173	179.6	59.1046	178.9	73.9673	179.1	15.834		179.2	17.2957	179.2	30.0609	178.3	48.2845	178.8	67.8489	178.5	84.1657	178.9	18.1081
180.7	16.2883	180.7	27.0206	180.6	42.664	180.6	58.47	179.9	73.3994	180.1	15.7719		180.2	17.4217	180.2	30.0322	179.3	47.7831	179.8	67.3149	179.5	83.4744	179.9	17.9866
181.7	15.9899	181.7	26.5808	181.6	42.2918	181.6	57.9174	180.9	72.633	181.1	15.542		181.2	17.0978	181.2	29.7474	180.3	47.4415	180.8	66.6857	180.5	82.9454	180.9	17.9442
182.7	16.0779	182.7	26.5657	182.6	42.0925	182.6	57.431	181.9	71.9577	182.1	15.2254		182.2	17.289	182.2	29.4549	181.3	47.1464	181.8	66.1522	181.5	82.1652	181.9	17.6383
183.7	15.7637	183.7	26.3764	183.6	41.6151	183.6	57.0984	182.9	71.4163	183.1	15.3664		183.2	17.0247	183.2	29.3665	182.3	46.694	182.8	65.6076	182.5	81.4826	182.9	17.6538
184.7	15.683	184.7	26.1305	184.6	41.1984	184.6	56.6368	183.9	70.8667	184.1	15.1152		184.2	16.814	184.2	29.021	183.3	46.2296	183.8	65.1589	183.5	80.9402	183.9	17.4847
185.7	15.7474	185.7	25.9934	185.6	41.0689	185.6	56.2593	184.9	70.2099	185.1	14.9298		185.2	16.8087	185.2	28.6466	184.3	45.8982	184.8	64.4681	184.5	80.1709	184.9	17.3744
186.7	15.6311	186.7	25.7915	186.6	40.5009	186.6	55.7205	185.9	69.8308	186.1	15.0604		186.2	16.5362	186.2	28.619	185.3	45.4276	185.8	64.0475	185.5	79.3912	185.9	17.1536
187.7	15.5566	187.7	25.4745	187.6	40.2164	187.6	55.1333	186.9	68.9426	187.1	14.6426		187.2	16.4055	187.2	28.2855	186.3	45.223	186.8	63.6217	186.5	78.896	186.9	17.0387
188.7	15.4839	188.7	25.3131	188.6	40.0394	188.6	54.8232	187.9	68.4722	188.1	14.6616		188.2	16.3951	188.2	28.0732	187.3	44.9105	187.8	63.0163	187.5	78.1475	187.9	16.706
189.7	15.1765	189.7	25.2103	189.6	39.5631	189.6	54.2222	188.9	68.0212	189.1	14.6276		189.2	16.1307	189.2	27.915	188.3	44.4616	188.8	62.5873	188.5	77.3545	188.9	16.7748
190.7	15.1761	190.7	25.0104	190.6	39.4131	190.6	53.8257	189.9	67.2517	190.1	14.4672		190.2	16.0019	190.2	27.5288	189.3	44.0948	189.8	61.9088	189.5	76.9913	189.9	16.5824
191.7	15.1293	191.7	24.9366	191.6	38.8761	191.6	53.3606	190.9	66.8971	191.1	14.3575		191.2	15.9114	191.2	27.1285	190.3	43.6995	190.8	61.251	190.5	75.9938	190.9	16.3694
192.7	14.785	192.7	24.5982	192.6	38.5437	192.6	52.8298	191.9	66.1649	192.1	14.2715		192.2	15.8751	192.2	27.2399	191.3	43.296	191.8	60.8334	191.5	75.5507	191.9	16.2201
193.7	14.854	193.7	24.5387	193.6	38.4381	193.6	52.3445	192.9	65.5483	193.1	14.095		193.2	15.6998	193.2	26.8365	192.3	43.1936	192.8	60.4627	192.5	75.0705	192.9	16.0982
194.7	14.7183	194.7	24.1986	194.6	38.0915	194.6	51.8428	193.9	65.0527	194.1	13.9656		194.2	15.6151	194.2	26.5998	193.3	42.5749	193.8	59.8271	193.5	74.385	193.9	15.7628
195.7	14.2912	195.7	23.95	195.6	37.5379	195.6	51.465	194.9	64.3292	195.1	13.7135		195.2	15.4787	195.2	26.4974	194.3	42.3079	194.8	59.4396	194.5	73.6622	194.9	15.9333
196.7	14.2182	196.7	23.7295	196.6	37.3377	196.6	51.1031	195.9	63.852	196.1	13.6923		196.2	15.1844	196.2	26.0614	195.3	42.1155	195.8	58.9587	195.5	73.1896	195.9	15.5664
197.7	14.1097	197.7	23.3974	197.6	36.9655	197.6	50.6812	196.9	63.365	197.1	13.544		197.2	15.1894	197.2	26.1351	196.3	41.4071	196.8	58.547	196.5	72.1279	196.9	15.5097
198.7	14.0098	198.7	23.2308	198.6	36.58	198.6	50.1266	197.9	62.6753	198.1	13.3045		198.2	14.9317	198.2	25.8809	197.3	41.2648	197.8	58.0834	197.5	71.8204	197.9	15.5542
199.7	13.9759	199.7	23.2163	199.6	36.3277	199.6	49.6825	198.9	62.1754	199.1	13.1658		199.2	14.9217	199.2	25.5409	198.3	41.0046	198.8	57.6465	198.5	71.2146	198.9	15.2624
200.7	13.8474	200.7	23	200.6	36.0814	200.6	49.4046	199.9	61.5389	200.1	13.1737		200.2	14.8435	200.2	25.5985	199.3	40.5776	199.8	57.1712	199.5	70.4379	199.9	15.1773
201.7	13.705	201.7	22.8002	201.6	35.7262	201.6	48.9408	200.9	61.1923	201.1	13.123		201.2	14.6765	201.2	25.3894	200.3	40.3301	200.8	56.6423	200.5	70.0358	200.9	15.3121
202.7	13.6569	202.7	22.6591	202.6	35.4082	202.6	48.4943	201.9	60.8646	202.1	12.9439		202.2	14.6877	202.2	25.0154	201.3	40.0796	201.8	56.2408	201.5	69.3834	201.9	15.0427
203.7	13.393	203.7	22.4343	203.6	35.0285	203.6	48.1064	202.9	60.1873	203.1	12.7021		203.2	14.5445	203.2	25.0199	202.3	39.5585	202.8	55.7964	202.5	68.8803	202.9	14.9128
204.7	13.255	204.7	22.1479	204.6	34.7821	204.6	47.6115	203.9	59.4731	204.1	12.5537		204.2	14.4851	204.2	24.8156	203.3	39.2306	203.8	55.3932	203.5	68.4978	203.9	14.9748
205.7	13.2624	205.7	22.0814	205.6	34.467	205.6	47.3726	204.9	59.0193	205.1	12.5691		205.2	14.319	205.2	24.3287	204.3	39.1106	204.8	54.9201	204.5	67.8688	204.9	14.6961
206.7	13.1443	206.7	21.8122	206.6	34.339	206.6	46.9146	205.9	58.5282	206.1	12.5638		206.2	14.1406	206.2	24.2378	205.3	38.6124	205.8	54.4751	205.5	67.1117	205.9	14.7173
207.7	12.8823	207.7	21.8763	207.6	33.9191	207.6	46.5724	206.9	58.0953	207.1	12.3763		207.2	13.866	207.2	23.9203	206.3	38.386	206.8	54.0604	206.5	66.7099	206.9	14.5151
208.7	12.9722	208.7	21.6241	208.6	33.7183	208.6	46.229	207.9	57.6139	208.1	12.2759		208.2	14.1449	208.2	23.696	207.3	38.145	207.8	53.5126	207.5	66.0595	207.9	14.298
209.7	12.8788	209.7	21.356	209.6	33.209	209.6	45.7861	208.9	57.1593	209.1	12.061		209.2	13.7406	209.2	23.6914	208.3	37.6386	208.8	53.0488	208.5	65.4367	208.9	14.2565
210.7	12.5891	210.7	21.3004	210.6	33.0981	210.6	45.2697	209.9	56.5522	210.1	12.0457		210.2	13.6181	210.2	23.4806	209.3	37.3815	209.8	52.515	209.5	65.0397	209.9	14.2194
211.7	12.5479	211.7	21.0193	211.6	32.5775	211.6	44.9838	210.9	56.1219	211.1	11.745		211.2	13.8659	211.2	23.1834	210.3	37.029	210.8	52.0194	210.5	64.3348	210.9	13.9605
212.7	12.5004	212.7	20.9714	212.6	32.5106	212.6	44.6216	211.9	55.7306	212.1	11.8199		212.2	13.525	212.2	23.1585	211.3	36.8727	211.8	51.6569	211.5	63.9376	211.9	14.1849
213.7	12.4713	213.7	20.7075	213.6	32.3542	213.6	44.3528	212.9	55.3613	213.1	11.8087		213.2	13.536	213.2	22.6629	212.3	36.5278	212.8	51.239	212.5	63.3952	212.9	13.7672
214.7	12.2492	214.7	20.5092	214.6	32.035	214.6	43.9026	213.9	54.7179	214.1	11.6241		214.2	13.3305	214.2	22.6535	213.3	36.2073	213.8	50.8517	213.5	62.6763	213.9	13.5289
215.7	12.2005	215.7	20.2406	215.6	31.44	215.6	43.5128	214.9	54.2345	215.1	11.4465		215.2	13.1406	215.2	22.4054	214.3	36.0446	214.8	50.369	214.5	62.4684	214.9	13.5556
216.7	12.1656	216.7	20.2417	216.6	31.45	216.6	43.0704	215.9	53.7904	216.1	11.3829		216.2	13.1267	216.2	22.1599	215.3	35.5247	215.8	49.9869	215.5	61.8275	215.9	13.3914
217.7	12.1304	217.7	20.1366	217.6	31.252	217.6	42.7775	216.9	53.5184	217.1	11.3113		217.2	12.9775	217.2	22.0958	216.3	35.354	216.8	49.6677	216.5	61.2268	216.9	13.3333
218.7	11.7748	218.7	19.7642	218.6	30.8667	218.6	42.3703	217.9	52.9981	218.1	11.2196		218.2	12.8944	218.2	22.2037	217.3	34.9495	217.8	49.312	217.5	60.992	217.9	13.3771
219.7	11.7554	219.7	19.8017	219.6	30.6147	219.6	42.023	218.9	52.4789	219.1	11.2217		219.2	12.7689	219.2	21.6544	218.3	34.9038	218.8	48.9885	218.5	60.6007	218.9	13.1279
220.7	11.6537	220.7	19.4591	220.6	30.3724	220.6	41.5664	219.9	52.0513	220.1	11.0901		220.2	12.5638	220.2	21.6888	219.3	34.5354	219.8	48.6123	219.5	59.7386	219.9	12.9482
221.7	11.6859	221.7	19.3034	221.6	30.0269	221.6	41.1966	220.9	51.4531	221.1	10.9102		221.2	12.6255	221.2	21.4805	220.3	34.2726	220.8	48.2119	220.5	59.4423	220.9	12.9663
222.7	11.6294	222.7	19.2942	222.6	30.0655	222.6	40.9183	221.9	51.1805	222.1	10.8357		222.2	12.5067	222.2	21.3126	221.3	34.1307	221.8	47.7955	221.5	59.0149	221.9	12.9175
223.7	11.3322	223.7	18.9583	223.6	29.6936	223.6	40.6336	222.9	50.886	223.1	10.8262		223.2	12.4345	223.2	21.295	222.3	33.8206	222.8	47.5446	222.5	58.3711	222.9	12.8372
224.7	11.3047	224.7	18.8124	224.6	29.4108	224.6	40.4007	223.9	50.1442	224.1	10.6329		224.2	12.323	224.2	20.9445	223.3	33.4815	223.8	46.993	223.5	57.9433	223.9	12.6916
225.7	11.3466	225.7	18.6633	225.6	29.2003	225.6	39.9216	224.9	49.7235	225.1	10.6274		225.2	12.2838	225.2	20.7334	224.3	33.2464	224.8	46.6055	224.5	57.4489	224.9	12.4581
226.7	10.9404	226.7	18.4638	226.6	28.9935	226.6	39.7397	225.9	49.351	226.1	10.4642		226.2	12.0533	226.2	20.5977	225.3	33.0593	225.8	46.1993	225.5	56.939	225.9	12.4413
227.7	10.9888	227.7	18.4273	227.6	28.7736	227.6	39.4976	226.9	49.0563	227.1	10.4393		227.2	12.0322	227.2	20.4752	226.3	32.5196	226.8	45.7934	226.5	56.6801	226.9	12.4584
228.7	10.9211	228.7	18.1296	228.6	28.6802	228.6	38.9975	227.9	48.5566	228.1	10.37		228.2	11.9658	228.2	20.1686	227.3	32.2313	227.8	45.5329	227.5	56.1331	227.9	12.3477
229.7	10.8861	229.7	17.9529	229.6	28.3146	229.6	38.7698	228.9	48.1555	229.1	10.3157		229.2	11.7803	229.2	19.9702	228.3	32.0551	228.8	45.1162	228.5	55.7035	228.9	12.2414
230.7	10.595	230.7	17.8269	230.6	27.9981	230.6	38.3127	229.9	47.8016	230.1	10.3173		230.2	11.6281	230.2	19.9296	229.3	31.956	229.8	44.6977	229.5	55.2876	229.9	12.1375
231.7	10.7132	231.7	17.7303	231.6	27.9867	231.6	38.0173	230.9	47.3072	231.1	10.1012		231.2	11.6588	231.2	19.8955	230.3	31.4927	230.8	44.5573	230.5	54.656	230.9	12.1561
232.7	10.6422	232.7	17.569	232.6	27.5509	232.6	37.7146	231.9	47.0682	232.1	10.1302		232.2	11.5776	232.2	19.821	231.3	31.3675	231.8	44.1507	231.5	54.4879	231.9	12.1531
233.7	10.6136	233.7	17.4162	233.6	27.3007	233.6	37.3019	232.9	46.5915	233.1	10.1007		233.2	11.2638	233.2	19.6466	232.3	31.0067	232.8	43.5741	232.5	54.0357	232.9	12.1468
234.7	10.4963	234.7	17.3689	234.6	27.1045	234.6	37.0839	233.9	46.0971	234.1	9.85741		234.2	11.2299	234.2	19.3002	233.3	30.5807	233.8	43.2335	233.5	53.3369	233.9	11.9653
235.7	10.3563	235.7	17.2159	235.6	26.8223	235.6	36.915	234.9	45.7872	235.1	9.81846		235.2	11.2721	235.2	19.1966	234.3	30.5458	234.8	42.9999	234.5	52.9521	234.9	11.8101
236.7	10.3325	236.7	17.0969	236.6	26.645	236.6	36.4459	235.9	45.4681	236.1	9.76943		236.2	11.1566	236.2	19.0238	235.3	30.36	235.8	42.5545	235.5	52.63	235.9	11.7324
237.7	10.3343	237.7	16.9897	237.6	26.454	237.6	36.1721	236.9	45.0573	237.1	9.73242		237.2	10.9292	237.2	18.8944	236.3	30.1351	236.8	42.3168	236.5	52.1963	236.9	11.5196
238.7	10.1113	238.7	16.7061	238.6	26.4707	238.6	35.8798	237.9	44.7195	238.1	9.52184		238.2	10.9819	238.2	18.801	237.3	29.8344	237.8	41.894	237.5	51.8027	237.9	11.489
239.7	10.1995	239.7	16.8263	239.6	26.0389	239.6	35.5554	238.9	44.4974	239.1	9.64669		239.2	10.8295	239.2	18.5936	238.3	29.3704	238.8	41.6194	238.5	51.4527	238.9	11.516
240.7	10.0136	240.7	16.3944	240.6	25.904	240.6	35.1327	239.9	44.0432	240.1	9.44689		240.2	10.7907	240.2	18.4032	239.3	29.2778	239.8	41.3305	239.5	50.812	239.9	11.4202
241.7	9.97397	241.7	16.3493	241.6	25.8016	241.6	34.9252	240.9	43.6177	241.1	9.16599		241.2	10.5856	241.2	18.193	240.3	29.2278	240.8	41.0157	240.5	50.389	240.9	11.1471
242.7	9.68654	242.7	16.1259	242.6	25.4587	242.6	34.6187	241.9	43.3746	242.1	9.20206		242.2	10.541	242.2	18.1523	241.3	28.9893	241.8	40.6718	241.5	50.2683	241.9	11.2246
243.7	9.70716	243.7	16.0895	243.6	25.3441	243.6	34.3821	242.9	42.7689	243.1	9.1076		243.2	10.6087	243.2	17.9556	242.3	28.8298	242.8	40.3441	242.5	49.6337	242.9	11.1792
244.7	9.65509	244.7	15.7894	244.6	25.0407	244.6	34.0428	243.9	42.4922	244.1	9.10841		244.2	10.5032	244.2	17.7423	243.3	28.3573	243.8	40.0295	243.5	49.5535	243.9	11.0268
245.7	9.57714	245.7	15.5782	245.6	24.8919	245.6	33.6667	244.9	42.1407	245.1	8.92486		245.2	10.3688	245.2	17.6509	244.3	28.169	244.8	39.6625	244.5	49.0102	244.9	10.929
246.7	9.64096	246.7	15.5506	246.6	24.6251	246.6	33.5095	245.9	41.8085	246.1	9.00444		246.2	10.3227	246.2	17.4492	245.3	28.1222	245.8	39.3922	245.5	48.5061	245.9	10.8056
247.7	9.62121	247.7	15.6196	247.6	24.3164	247.6	33.3005	246.9	41.5767	247.1	8.91843		247.2	10.0798	247.2	17.3309	246.3	27.7155	246.8	38.9857	246.5	48.2818	246.9	10.7609
248.7	9.538	248.7	15.5395	248.6	24.1631	248.6	33.0616	247.9	41.2086	248.1	8.90542		248.2	9.96958	248.2	17.1023	247.3	27.4218	247.8	38.6082	247.5	47.5982	247.9	10.5908
249.7	9.29711	249.7	15.1689	249.6	23.8956	249.6	32.5926	248.9	40.7193	249.1	8.71565		249.2	10.0205	249.2	17.1553	248.3	27.2784	248.8	38.2112	248.5	47.349	248.9	10.4755
250.7	9.30861	250.7	15.2526	250.6	23.8402	250.6	32.5747	249.9	40.5585	250.1	8.64192		250.2	9.75104	250.2	16.8667	249.3	27.0437	249.8	37.9502	249.5	46.9657	249.9	10.393
251.7	9.10666	251.7	14.7968	251.6	23.5289	251.6	32.0661	250.9	40.2034	251.1	8.57141		251.2	9.69203	251.2	16.7995	250.3	26.7374	250.8	37.684	250.5	46.4923	250.9	10.1671
252.7	9.12537	252.7	14.9671	252.6	23.4003	252.6	31.9906	251.9	39.7691	252.1	8.53426		252.2	9.57526	252.2	16.6135	251.3	26.5616	251.8	37.4732	251.5	46.093	251.9	10.2686
253.7	9.20374	253.7	14.7872	253.6	23.2854	253.6	31.6344	252.9	39.6444	253.1	8.59863		253.2	9.6279	253.2	16.4716	252.3	26.2626	252.8	36.9647	252.5	45.7041	252.9	10.0215
254.7	8.83088	254.7	14.5456	254.6	22.8854	254.6	31.2047	253.9	39.2672	254.1	8.28829		254.2	9.38379	254.2	16.4533	253.3	26.0677	253.8	36.7493	253.5	45.1969	253.9	10.0611
255.7	8.86464	255.7	14.5356	255.6	22.8158	255.6	31.1381	254.9	38.805	255.1	8.27084		255.2	9.33556	255.2	16.1328	254.3	25.8997	254.8	36.4859	254.5	45.1418	254.9	9.99969
256.7	8.7857	256.7	14.2715	256.6	22.5454	256.6	30.6986	255.9	38.5271	256.1	8.15076		256.2	9.23073	256.2	16.0921	255.3	25.6733	255.8	36.095	255.5	44.6564	255.9	9.82451
257.7	8.68452	257.7	14.2075	257.6	22.2036	257.6	30.5147	256.9	37.9282	257.1	8.02878		257.2	9.18972	257.2	15.812	256.3	25.4315	256.8	35.6896	256.5	44.1434	256.9	9.78729
258.7	8.55374	258.7	14.4278	258.6	21.9906	258.6	30.3603	257.9	37.7655	258.1	7.92304		258.2	9.04116	258.2	15.906	257.3	25.245	257.8	35.5525	257.5	43.8948	257.9	9.65481
259.7	8.56227	259.7	14.1942	259.6	22.1747	259.6	30.2334	258.9	37.4741	259.1	7.9712		259.2	9.20063	259.2	15.8205	258.3	25.0428	258.8	35.3858	258.5	43.5939	258.9	9.66291
260.7	8.44859	260.7	14.0751	260.6	21.7246	260.6	29.8497	259.9	37.1584	260.1	8.06736		260.2	8.99903	260.2	15.7111	259.3	24.9942	259.8	35.1869	259.5	43.3797	259.9	9.74839
261.7	8.20646	261.7	13.779	261.6	21.5847	261.6	29.595	260.9	36.7715	261.1	7.7392		261.2	8.93442	261.2	15.6035	260.3	24.6938	260.8	34.926	260.5	43.03	260.9	9.55011
262.7	8.36626	262.7	13.7095	262.6	21.478	262.6	29.366	261.9	36.6435	262.1	7.68255		262.2	8.86789	262.2	15.3511	261.3	24.4559	261.8	34.4418	261.5	42.599	261.9	9.54533
263.7	8.18035	263.7	13.681	263.6	21.371	263.6	29.1324	262.9	36.1484	263.1	7.73369		263.2	8.69646	263.2	15.3371	262.3	24.3501	262.8	34.4538	262.5	42.2313	262.9	9.45919
264.7	8.31666	264.7	13.5369	264.6	21.2322	264.6	28.9355	263.9	35.9693	264.1	7.4538		264.2	8.66719	264.2	15.0344	263.3	24.1665	263.8	33.9395	263.5	41.834	263.9	9.31908
265.7	8.24755	265.7	13.3685	265.6	21.0011	265.6	28.6477	264.9	35.7922	265.1	7.58297		265.2	8.78879	265.2	15.0896	264.3	23.7524	264.8	33.4966	264.5	41.4924	264.9	9.11615
266.7	7.94004	266.7	13.4188	266.6	20.8802	266.6	28.428	265.9	35.5416	266.1	7.45888		266.2	8.74437	266.2	14.9861	265.3	23.5905	265.8	33.4877	265.5	41.3291	265.9	9.28801
267.7	7.92598	267.7	13.1669	267.6	20.675	267.6	28.1709	266.9	35.1861	267.1	7.4045		267.2	8.60439	267.2	14.9231	266.3	23.6288	266.8	33.3925	266.5	41.1083	266.9	9.2502
268.7	7.945	268.7	13.1058	268.6	20.4508	268.6	27.7377	267.9	34.9678	268.1	7.33055		268.2	8.59027	268.2	14.757	267.3	23.5309	267.8	32.9223	267.5	40.7004	267.9	9.18589
269.7	7.86929	269.7	13.0562	269.6	20.3639	269.6	27.7113	268.9	34.7847	269.1	7.26227		269.2	8.44266	269.2	14.5688	268.3	23.279	268.8	32.7054	268.5	40.2901	268.9	9.07109
270.7	7.77668	270.7	13.0414	270.6	20.2387	270.6	27.4068	269.9	34.6155	270.1	7.32145		270.2	8.46333	270.2	14.4723	269.3	23.1093	269.8	32.4392	269.5	39.9576	269.9	8.98364
271.7	7.78613	271.7	12.7978	271.6	20.1167	271.6	27.2622	270.9	34.2576	271.1	7.18049		271.2	8.41787	271.2	14.496	270.3	22.9067	270.8	32.2248	270.5	39.703	270.9	8.91039
272.7	7.68206	272.7	12.6659	272.6	19.8592	272.6	26.9413	271.9	34.0333	272.1	6.97251		272.2	8.44953	272.2	14.3504	271.3	22.7716	271.8	31.9806	271.5	39.3876	271.9	8.88273
273.7	7.45403	273.7	12.3641	273.6	19.6552	273.6	26.6799	272.9	33.6638	273.1	7.03499		273.2	8.36701	273.2	14.0866	272.3	22.8389	272.8	31.5898	272.5	39.0341	272.9	8.7992
274.7	7.49696	274.7	12.4785	274.6	19.5343	274.6	26.6247	273.9	33.3165	274.1	6.96917		274.2	8.26271	274.2	14.1502	273.3	22.4407	273.8	31.4342	273.5	38.6176	273.9	8.75582
275.7	7.31475	275.7	12.3498	275.6	19.261	275.6	26.3307	274.9	33.117	275.1	6.90849		275.2	8.1694	275.2	13.9862	274.3	22.222	274.8	31.2198	274.5	38.5545	274.9	8.5311
276.7	7.45871	276.7	12.2383	276.6	19.2777	276.6	26.1286	275.9	32.9926	276.1	6.82058		276.2	8.12016	276.2	13.878	275.3	22.1466	275.8	30.8356	275.5	38.0522	275.9	8.42663
277.7	7.34269	277.7	12.0742	277.6	19.0602	277.6	25.8776	276.9	32.5527	277.1	6.83954		277.2	7.97738	277.2	13.8949	276.3	21.8716	276.8	30.6204	276.5	37.5734	276.9	8.45489
278.7	7.37705	278.7	12.014	278.6	18.9048	278.6	25.7154	277.9	32.1557	278.1	6.73031		278.2	8.03863	278.2	13.6124	277.3	21.7581	277.8	30.3771	277.5	37.4757	277.9	8.37548
279.7	7.34417	279.7	11.9292	279.6	18.7596	279.6	25.4659	278.9	31.9872	279.1	6.66579		279.2	7.86516	279.2	13.4714	278.3	21.5071	278.8	29.9849	278.5	37.0329	278.9	8.31593
280.7	7.19589	280.7	12.0805	280.6	18.5754	280.6	25.3337	279.9	31.6904	280.1	6.59516		280.2	7.83244	280.2	13.441	279.3	21.2084	279.8	29.9445	279.5	36.5365	279.9	8.13386
281.7	7.10961	281.7	11.7494	281.6	18.4951	281.6	25.0702	280.9	31.4096	281.1	6.5993		281.2	7.69065	281.2	13.5184	280.3	21.1111	280.8	29.559	280.5	36.5015	280.9	8.07342
282.7	7.18208	282.7	11.5082	282.6	18.3702	282.6	24.8625	281.9	31.0218	282.1	6.41564		282.2	7.74692	282.2	13.3383	281.3	21.0142	281.8	29.4574	281.5	36.2008	281.9	8.04451
283.7	7.00969	283.7	11.3901	283.6	18.1391	283.6	24.7486	282.9	30.9082	283.1	6.4007		283.2	7.60164	283.2	13.2774	282.3	21.0024	282.8	29.2239	282.5	35.8522	282.9	8.10924
284.7	6.99546	284.7	11.4	284.6	17.9689	284.6	24.5456	283.9	30.6488	284.1	6.52613		284.2	7.50358	284.2	13.1188	283.3	20.6298	283.8	28.9862	283.5	35.7671	283.9	7.94139
285.7	6.95577	285.7	11.0885	285.6	17.6977	285.6	24.2353	284.9	30.5341	285.1	6.29637		285.2	7.6004	285.2	13.0817	284.3	20.5542	284.8	28.8681	284.5	35.442	284.9	7.87697
286.7	7.06745	286.7	11.0052	286.6	17.7867	286.6	24.1141	285.9	30.0811	286.1	6.1083		286.2	7.36567	286.2	12.9426	285.3	20.4243	285.8	28.538	285.5	35.214	285.9	7.82519
287.7	6.92646	287.7	11.1826	287.6	17.7815	287.6	23.9761	286.9	29.932	287.1	6.35239		287.2	7.04036	287.2	12.6794	286.3	20.1788	286.8	28.1133	286.5	34.7926	286.9	7.74382
288.7	6.83044	288.7	11.0765	288.6	17.7553	288.6	23.9109	287.9	29.5659	288.1	6.28498		288.2	7.34988	288.2	12.7393	287.3	19.8952	287.8	27.91	287.5	34.5153	287.9	7.62468
289.7	6.70899	289.7	10.9061	289.6	17.3283	289.6	23.5167	288.9	29.3794	289.1	6.14738		289.2	7.26705	289.2	12.6643	288.3	20.076	288.8	27.8531	288.5	34.3079	288.9	7.88429
290.7	6.68219	290.7	10.786	290.6	17.2376	290.6	23.2589	289.9	29.0882	290.1	6.13679		290.2	7.30476	290.2	12.4469	289.3	19.951	289.8	27.4539	289.5	34.1279	289.9	7.50716
291.7	6.73159	291.7	10.6612	291.6	16.9069	291.6	23.1008	290.9	28.8419	291.1	6.08752		291.2	7.1157	291.2	12.5224	290.3	19.5257	290.8	27.2621	290.5	33.6583	290.9	7.67192
292.7	6.66976	292.7	10.6348	292.6	16.9448	292.6	22.9246	291.9	28.5533	292.1	5.93177		292.2	7.15627	292.2	12.3812	291.3	19.3315	291.8	27.1868	291.5	33.5209	291.9	7.47199
293.7	6.48173	293.7	10.6418	293.6	16.805	293.6	22.7833	292.9	28.3485	293.1	6.04974		293.2	6.94963	293.2	12.1027	292.3	19.1925	292.8	26.8981	292.5	33.2111	292.9	7.38019
294.7	6.64306	294.7	10.666	294.6	16.5903	294.6	22.4787	293.9	28.0861	294.1	6.05139		294.2	7.0303	294.2	12.2471	293.3	18.8952	293.8	26.7501	293.5	32.7263	293.9	7.45837
295.7	6.48612	295.7	10.668	295.6	16.5924	295.6	22.3645	294.9	27.963	295.1	5.94066		295.2	6.88003	295.2	11.8671	294.3	19.0313	294.8	26.6111	294.5	32.7692	294.9	7.48882
296.7	6.52719	296.7	10.4021	296.6	16.4027	296.6	22.2259	295.9	27.8087	296.1	6.04751		296.2	6.77455	296.2	11.787	295.3	18.7247	295.8	26.3359	295.5	32.3143	295.9	7.18453
297.7	6.31643	297.7	10.2437	297.6	16.1218	297.6	21.9864	296.9	27.7887	297.1	5.93305		297.2	6.70973	297.2	11.6773	296.3	18.5886	296.8	26.1344	296.5	31.9324	296.9	7.22638
298.7	6.39851	298.7	10.2941	298.6	16.0957	298.6	21.6263	297.9	27.326	298.1	5.73787		298.2	6.76135	298.2	11.6027	297.3	18.5269	297.8	25.8871	297.5	31.8639	297.9	7.15404
299.7	6.33828	299.7	10.192	299.6	16.0656	299.6	21.5711	298.9	27.1135	299.1	5.59145		299.2	6.64017	299.2	11.3406	298.3	18.2639	298.8	25.6128	298.5	31.6394	298.9	7.0769
300.7	6.24194	300.7	10.1708	300.6	16.0024	300.6	21.5064	299.9	27.0069	300.1	5.54582		300.2	6.43223	300.2	11.4666	299.3	18.1344	299.8	25.536	299.5	31.3481	299.9	7.04746
													301.2	6.62134	301.2	11.3292	300.3	17.9575	300.8	25.3456	300.5	31.2449	300.9	7.12447
																	301.3	17.9233

## Sheet: Figure 4d
Figure 4d
Healthy Plasma
Plasma Dilution (log10)	SARS2_D614			SARS2_G614			SARS2_FKO			VSV-G
	Exp 1	Exp 2	Exp 3	Exp 1	Exp 2	Exp 3	Exp 1	Exp 2	Exp 3	Exp 1	Exp 2	Exp 3
-6	100	100	100	100	100	100	100	100	100	100	100	100
-5	115.556	134.558	99.0294	100.325	135.742	92.6793	157.108	127.683	100.206	95.9273	106.449	85.7809
-4.5	122.324	124.344	109.482	98.9604	131.353	97.3427	139.702	108.694	90.1347	122.38	108.104	118.861
-4	107.034	108.854	117.894	76.133	119.371	92.7942	134.626	83.4748	93.9244	120.104	100.198	112.931
-3.5	134.051	119.327	111.324	81.1062	145.741	88.0194	139.219	100.355	85.9115	107.877	109.872	120.54
-3	84.2175	129.443	123.494	72.0234	127.16	94.6052	89.7596	95.4211	96.3672	102.978	126.643	123.203
-2.5	86.8369	97.6368	117.222	54.6971	95.8548	91.6414	104.606	95.565	85.6696	95.5251	104.897	100.703
-2	106.847	124.102	91.2145	72.6433	111.56	75.8332	108.702	100.7	90.5077	72.8839	95.2075	74.4498
-1.5	109.454	121.01	86.1623	89.745	122.635	53.1327	112.741	105.174	83.9665	72.6692	74.4636	59.8514
Immune Plasma A
Plasma Dilution (log10)	SARS2_D614			SARS2_G614			SARS2_FKO			VSV-G
	Exp 1	Exp 2	Exp 3	Exp 1	Exp 2	Exp 3	Exp 1	Exp 2	Exp 3	Exp 1	Exp 2	Exp 3
-6	100	100	100	100	100	100	100	100	100	100	100	100
-5	97.6596	61.23	94.9361	88.4239	111.041	63.7703	78.3645	64.7613	76.757	77.1117	133.836	96.001
-4.5	75.3352	67.5947	93.3507	81.9028	82.2069	49.7399	81.729	58.3072	67.7344	86.8921	120.533	102.364
-4	70.4613	57.7256	58.85	67.7967	74.2304	42.7401	70.1079	62.2971	60.1729	93.1285	94.1295	114.059
-3.5	44.3308	43.992	57.7142	37.9599	32.4342	21.6427	40.4321	30.6838	32.4037	89.0393	102.702	116.038
-3	31.4247	19.9875	13.8665	12.2979	14.4276	7.49203	17.5743	15.6233	12.4271	94.0259	111.184	115.856
-2.5	9.52056	5.03497	5.65547	3.17632	5.80257	1.7143	3.48571	4.02553	2.53585	78.529	90.7879	116.072
-2	4.28312	1.46132	0.307619	0.948118	0.267538	0.072711	0.307676	0.515404	0.134098	62.5122	76.6091	97.521
-1.5	0.852079	0	0.307619	0.0477831	0.100991	0.0363555	0.102047	0.0443214	0.0130095	58.8845	54.8982	49.8534
Immune Plasma B
Plasma Dilution (log10)	SARS2_D614			SARS2_G614			SARS2_FKO			VSV-G
	Exp 1	Exp 2	Exp 3	Exp 1	Exp 2	Exp 3	Exp 1	Exp 2	Exp 3	Exp 1	Exp 2	Exp 3
-6	100	100	100	100	100	100	100	100	100	100	100	100
-5	129.088	103.927	98.2468	79.5669	105.157	98.6467	90.2757	85.6813	98.9735	99.4294	87.2807	99.4385
-4.5	109.892	97.6591	103.565	66.4856	131.333	88.2255	87.7108	83.6694	87.6584	130.259	105.685	138.223
-4	88.3265	95.2213	131.113	72.4161	109.894	72.7129	100.722	77.0601	90.8124	124.152	115.926	88.8247
-3.5	100.756	81.356	99.8481	46.6627	90.5254	45.3602	90.452	74.6671	80.8753	103.964	121.935	98.3858
-3	78.6392	84.1887	69.5535	30.5861	61.5622	44.5792	77.6711	70.6426	76.0547	130.691	111.856	119.392
-2.5	69.4387	48.93	52.431	12.478	24.4824	15.2771	56.4732	42.198	47.2945	104.951	105.852	118.129
-2	22.1937	27.2872	19.3899	3.65859	5.43227	4.79328	22.1984	13.9011	16.1591	97.1006	92.9223	113.502
-1.5	9.23885	8.95491	5.44647	0.587039	2.13322	0.00894268	4.07957	3.52322	3.93147	63.7261	73.7893	79.3662
Immune Plasma C
Plasma Dilution (log10)	SARS2_D614			SARS2_G614			SARS2_FKO			VSV-G
	Exp 1	Exp 2	Exp 3	Exp 1	Exp 2	Exp 3	Exp 1	Exp 2	Exp 3	Exp 1	Exp 2	Exp 3
-6	100	100	100	100	100	100	100	100	100	100	100	100
-5	93.9998	92.0424	115.416	102.606	120.093	91.1865	89.5567	79.3867	100.535	93.5884	123.581	93.9856
-4.5	94.4949	80.2549	137.287	98.7353	131.645	75.8308	72.8596	97.0256	80.9037	100.723	141.632	126.42
-4	114.252	84.8951	80.7099	99.9327	97.8092	81.3172	72.1144	64.8738	83.0474	95.3417	123.017	110.689
-3.5	123.541	95.3113	97.0195	80.6453	91.7267	64.23	59.5424	77.9916	61.4311	85.7627	98.267	129.112
-3	92.2197	107.84	75.1127	78.7042	103.048	46.1191	36.6163	52.357	28.5108	79.1272	96.9956	117.881
-2.5	78.7811	78.7797	49.9881	35.8199	58.8886	25.065	18.5851	26.1654	10.96	99.1042	108.09	105.288
-2	22.1148	37.5857	16.2147	14.6676	16.3978	7.31395	4.13781	7.62093	1.90755	93.8188	92.6254	97.3474
-1.5	4.23199	8.20694	8.80702	2.94522	2.9004	0.579838	0.365804	0.794428	0.0350367	80.3942	72.3263	54.5597

## Sheet: Figure S1
Figure S1a
		D614	G614	FKO
	Prep 1	4179000000	3570000000	3480000000	(genome copies/ml)
	Prep 2	3701000000	3650000000	4550000000	(genome copies/ml)
	Prep 3	5290000000	6070000000	5670000000	(genome copies/ml)
Figure S1b
		D614	G614	FKO
	Prep 1	7990000000	8980000000	6990000000	(genome copies/ml)
	Prep 2	6700000000	6740000000	4790000000	(genome copies/ml)
Figure S1c
					Cell	Antibody	Geometric MFI
					hACE2-293T	FLAG	425.049
					hACE2-293T	isotype	436.965
					hACE2-293T + hTMPRSS2	FLAG	1136.96
					hACE2-293T + hTMPRSS2	isotype	563.14

## Sheet: Figure S2
Figure S2

## Sheet: Figure S3
Figure S3a
		No-S	D614	G614	FKO
	Prep 1	7280000000	6700000000	6740000000	4700000000	(genome copies/ml)
	Prep 2	7840000000	6200000000	6820000000	6590000000	(genome copies/ml)
Figure S3b
						cell	Antibody	Geometric MFI
						hACE2-293T	ACE2	60219.5
						hACE2-293T	isotype	434.926
						Calu-3	ACE2	1281.48
						Calu-3	isotype	1145.11
						H1299	ACE2	843.103
						H1299	isotype	884.437
						H1975	ACE2	748.188
						H1975	isotype	822.502
Figure S3c
						Cell	Antibody	Geometric MFI
						hACE2-293T	ACE2	60219.5	*
						hACE2-293T	isotype	434.926	*
						H1975+hACE2	ACE2	9532.48
						H1975+hACE2	isotype	815.343
						Calu-3+hACE2	ACE2	1492.61
						Calu-3+hACE2	isotype	1191.75
						*same control as S3b is used because experiments were performed together

## Sheet: Figure S4
Figure S4a
Figure S4b
		Exp 1	Exp 2	Exp 3	Exp 4	Exp 5	Exp 6
	D614	167161	180898	154353	183768	247195	205199	(mean fluorescence intensity)
	G614	166112	160618	160855	158076	256333	218506	(mean fluorescence intensity)
	FKO	188270	184212	156844	160193	193431	210049	(mean fluorescence intensity)
	Total S-protein expression was detected in permeabilized cells using anti-Flag M2 antbody

[truncated: 5 more sheets: Figure S5, Figure S6, Figure S7, Figure S8, Figure S9]
